# Supplementary material for: Gene co-expression network analysis identifies the hub genes associated with immune functions for nocturnal hemodialysis in patients with end-stage renal disease
Source: Medicine (Baltimore). 2018 Sep 14;97(37):e12018. doi: 10.1097/MD.0000000000012018 (PMC6156040; doi:10.1097/MD.0000000000012018)
Supplement: Supplemental Digital Content [file medi-97-e12018-s001.xlsx]

## Sheet: Supplementary Table 1
Gene Symbol	Gene ID	baseMean	log2FoldChange	lfcSE	stat value	P value
GUCA1A	2978	22.307	-0.602641	0.266278	-2.26321	0.023623
ESRRA	2101	257.657	-0.241749	0.0982207	-2.46128	0.0138442
WFDC2	10406	21.5003	1.1508	0.410184	2.80556	0.00502299
CRYZL1	9946	356.347	0.348809	0.096263	3.6235	0.000290647
SCIN	85477	6.8507	-1.6108	0.581789	-2.76871	0.0056279
TMEM266	123591	51.5396	-0.456542	0.217501	-2.09903	0.0358142
NA	653486///147199	12.4808	-2.11192	0.583749	-3.61786	0.000297048
WDR88	126248	7.9795	-1.10689	0.439827	-2.51665	0.0118477
LETM2	137994	83.5238	-0.375215	0.156732	-2.39399	0.0166661
CLEC4C	170482	64.6155	-0.706759	0.295801	-2.3893	0.0168805
TSPEAR	54084	30.8136	0.658239	0.322465	2.04127	0.0412236
KCNG4	93107	69.2516	0.411704	0.165418	2.48886	0.0128152
STX6	10228	110.299	-0.682196	0.345051	-1.97709	0.0480318
NA	100529207///117584	69.9329	-0.571408	0.22808	-2.50529	0.012235
SH2D3C	10044	652.938	-0.516177	0.171441	-3.0108	0.00260556
CARD16	114769	1274.54	-0.36468	0.169397	-2.15282	0.0313329
KLHDC1	122773	55.1075	0.488747	0.199219	2.45332	0.0141544
NETO1	81832	24.4518	0.98314	0.423698	2.32038	0.0203203
WWP2	11060	124.43	-0.492454	0.209098	-2.35514	0.018516
HDAC9	9734	12.4241	1.20312	0.467131	2.57555	0.0100082
SLC25A27	9481	8.95759	1.07973	0.442255	2.44143	0.0146294
TLR4	7099	306.204	-0.50686	0.256045	-1.97958	0.047751
HS6ST3	266722	8.95677	-1.14661	0.504647	-2.27211	0.0230798
LINC00311	197196	35.2916	0.9833	0.331386	2.96723	0.00300493
ATOH7	220202	6.63171	1.29289	0.604735	2.13795	0.0325207
NLRP6	171389	86.7652	-0.642875	0.251905	-2.55206	0.0107089
LRRC15	131578	14.0285	0.975244	0.468716	2.08067	0.037464
CNPY3	10695	637.708	-0.300063	0.142014	-2.11291	0.0346083
LOC142937	142937	126.596	0.44606	0.224764	1.98457	0.0471926
NFKBID	84807	139.735	-0.305152	0.144457	-2.1124	0.0346522
GNRHR2	114814	43.459	0.795106	0.332994	2.38775	0.016952
SDR9C7	121214	11.8848	-1.08036	0.477326	-2.26336	0.0236132
CCDC69	26112	898.559	-0.225556	0.109414	-2.06149	0.0392561
STK38	11329	799.227	-0.369103	0.111075	-3.32299	0.000890575
DCAF4L2	138009	18.2058	0.786995	0.395159	1.99159	0.0464162
STOX1	219736	4.97465	1.30386	0.632112	2.06271	0.0391401
ANKFN1	162282	14.2439	-1.21805	0.399477	-3.04911	0.00229522
OXER1	165140	379.256	-0.354619	0.134015	-2.64612	0.00814198
ITIH5	80760	25.926	0.68171	0.29123	2.34079	0.0192428
USH1G	124590	113.994	-0.573813	0.262146	-2.18891	0.0286037
DIP2B	57609	278.005	-0.364437	0.169251	-2.15323	0.0313006
RAD9B	144715	14.545	0.776558	0.368026	2.11006	0.0348531
MAB21L3	126868	40.3423	-0.627999	0.31682	-1.9822	0.0474572
NA	439944///347442	35.9977	0.879258	0.447414	1.9652	0.0493912
BCRP3	644165	11.5769	-1.10026	0.516308	-2.13101	0.033088
TAL2	6887	10.2845	0.967992	0.455154	2.12674	0.033442
LINC00525	84847	49.7722	0.444427	0.182303	2.43784	0.0147753
FAM218A	152756	8.45129	1.07484	0.521234	2.06211	0.0391974
ADGRG3	222487	571.323	-0.869737	0.275646	-3.15527	0.00160351
OTOGL	283310	24.5883	1.42889	0.440539	3.24352	0.00118064
IQCG	84223	21.8055	1.1804	0.476913	2.47509	0.0133204
LOC152048	152048	29.157	-0.990279	0.469098	-2.11103	0.0347701
CCDC122	160857	34.7427	0.503804	0.229919	2.19123	0.0284354
LINC00479	150135	26.7712	-0.829947	0.304822	-2.72273	0.00647452
C7orf33	202865	12.2763	-0.898936	0.369571	-2.43238	0.0150001
RHOB	388	258.422	-0.951641	0.276958	-3.43604	0.000590274
NDST1	3340	39.0325	-0.885326	0.28616	-3.09382	0.001976
GPNMB	10457	3.91951	1.44966	0.737311	1.96614	0.0492824
RBM33	155435	90.3293	-0.329294	0.149622	-2.20084	0.0277474
ZMYM3	9203	18.492	0.998833	0.486264	2.0541	0.0399664
SH3YL1	26751	69.0722	-0.502624	0.243225	-2.0665	0.0387813
LINC01869	284365	24.2702	0.85965	0.355694	2.41682	0.0156566
ITGAL	3683	2950.18	-0.234617	0.108591	-2.16056	0.030729
SART3	9733	13.7139	1.95649	0.52913	3.69756	0.000217683
HNMT	3176	72.7249	-0.307294	0.155462	-1.97665	0.0480809
TRMT61A	115708	61.9665	-0.415631	0.205202	-2.02547	0.0428195
NA	100526794///93034	9.09982	-0.88647	0.441826	-2.00638	0.0448159
PADI2	11240	44.83	-0.597327	0.214056	-2.79051	0.00526246
CLEC7A	64581	785.805	-0.387862	0.172799	-2.24458	0.0247948
KIAA0513	9764	60.2917	-0.394413	0.191792	-2.05647	0.0397377
HNRNPLL	92906	64.9954	-0.359496	0.172509	-2.08393	0.0371663
CEP70	80321	25.5622	0.707994	0.281026	2.51932	0.0117583
PIK3AP1	118788	249.557	-0.395288	0.177164	-2.2312	0.0256679
MINDY3	80013	29.9452	-1.17374	0.35496	-3.30668	0.000944093
ACSM5	54988	40.7696	-0.616009	0.292657	-2.10488	0.0353016
FAM13C	220965	14.3932	-1.09002	0.423611	-2.57318	0.010077
CBFA2T2	9139	206.487	0.253621	0.123053	2.06107	0.0392959
TET3	200424	59.6621	-0.668305	0.259695	-2.57343	0.0100697
MAST4	375449	22.1448	0.772715	0.317315	2.43517	0.014885
NUMA1	4926	8.97411	-1.09002	0.429458	-2.53813	0.0111446
ARHGAP29	9411	11.5334	1.09414	0.433969	2.52125	0.0116939
CLCNKB	1188	16.6947	1.1086	0.454943	2.4368	0.014818
CD99L2	83692	21.1356	-0.828916	0.413491	-2.00468	0.0449976
ARHGEF2	9181	86.3461	-0.82936	0.213409	-3.88624	0.00010181
DZANK1	55184	31.4245	0.771503	0.356927	2.16151	0.0306557
ITGA11	22801	29.1655	1.11769	0.371407	3.00935	0.0026181
CYP2U1	113612	8.84614	1.29272	0.490679	2.63455	0.00842483
CAMKMT	79823	8.41977	1.51685	0.479606	3.1627	0.00156315
DKFZP434K028	26070	37.0002	1.00777	0.386003	2.61079	0.00903329
FCER1G	2207	2576.59	-0.288688	0.142477	-2.02621	0.0427436
ABCC11	85320	43.2298	0.971152	0.317949	3.05442	0.00225493
ANKS6	203286	4.67083	1.36356	0.626021	2.17813	0.029396
ZSWIM2	151112	6.3486	1.12987	0.542486	2.08276	0.0372731
PSIP1	11168	79.8404	0.763799	0.287918	2.65283	0.00798194
NLRP12	91662	617.348	-0.548364	0.232045	-2.36319	0.0181186
OR2C3	81472	7.80148	1.09057	0.555047	1.96482	0.0494352
ADAM22	53616	18.6041	0.640247	0.301785	2.12153	0.033877
KLHL3	26249	16.7834	-0.910492	0.376248	-2.41993	0.0155237
NA	101928787	17.5942	-0.981211	0.357744	-2.74277	0.00609228
QKI	9444	288.958	-0.457489	0.193207	-2.36787	0.0178908
NA	553158///23779	7.93444	-0.944076	0.410076	-2.30219	0.0213242
KIF26B	55083	10.8596	-1.12099	0.486979	-2.30193	0.0213391
NAMPT	10135	2604.28	-0.763426	0.384644	-1.98476	0.0471713
SLC44A4	80736	27.528	0.828421	0.357749	2.31565	0.0205773
GNG12	55970	7.48583	1.2256	0.547333	2.23923	0.0251412
C8orf59	401466	99.8301	0.546234	0.187954	2.90621	0.00365833
VWA3B	200403	29.2244	0.605787	0.261445	2.31707	0.0204997
ITGB2	3689	5966.95	-0.263734	0.0890793	-2.96066	0.00306978
B4GALNT1	2583	48.1883	0.451813	0.229791	1.96619	0.0492764
CARF	79800	18.9918	0.948437	0.448779	2.11337	0.0345691
FGD3	89846	302.47	-0.420079	0.161566	-2.60005	0.00932115
CCNL1	57018	530.524	-0.410006	0.172214	-2.38079	0.0172755
UBA6	55236	9.50154	-1.40772	0.470649	-2.99102	0.00278047
NA	100507387///285596///202134	82.6688	0.577427	0.270549	2.13428	0.03282
TAPBP	6892	470.446	-0.351941	0.166222	-2.11729	0.0342352
GATA1	2623	100.734	0.486368	0.211041	2.30462	0.0211879
TREML1	340205	204.979	-0.820095	0.3164	-2.59195	0.00954328
SLA2	84174	112.738	-0.417252	0.140055	-2.97919	0.00289012
CFL1	1072	5597.19	-0.154028	0.0714445	-2.15591	0.0310909
GNG2	54331	110.646	-0.426249	0.189882	-2.24482	0.0247798
TRIB3	57761	7.71972	-1.83722	0.602069	-3.05151	0.00227691
PHF23	79142	423.163	-0.525182	0.132684	-3.95815	7.55e-05
ARPC5	10092	1206.18	-0.295737	0.112149	-2.63699	0.00836452
RHOA	387	2576.73	-0.339648	0.145995	-2.32643	0.0199956
AKT1S1	84335	26.7051	-1.06823	0.453364	-2.35623	0.0184617
POLR2B	5431	63.4968	0.522044	0.166569	3.13409	0.00172387
THUMPD3-AS1	440944	273.086	0.327215	0.105699	3.09571	0.00196339
ANKRD36C	400986	34.582	0.493165	0.242878	2.0305	0.0423053
CBX3	11335	137.862	0.394502	0.143081	2.7572	0.0058299
MIR205	406988	14.7612	0.816887	0.407244	2.00589	0.0448682
DNAJC7	7266	306.058	0.253263	0.102262	2.47661	0.0132637
HPF1	54969	12.1638	1.00332	0.447531	2.2419	0.0249679
RGS9BP	388531	7.96591	0.878945	0.448432	1.96004	0.0499912
LOC100506016	100506016	5.61815	-1.21985	0.619881	-1.96788	0.0490815
ZNF366	167465	33.5968	0.792556	0.391238	2.02577	0.0427888
NA	101929800///101927424///440896	5.39013	1.38631	0.610253	2.2717	0.0231045
LOC253805	253805	25.8073	0.794267	0.344016	2.30881	0.0209544
LOC285097	285097	13.4577	0.81782	0.36808	2.22185	0.0262933
LRRC52	440699	247.979	0.320247	0.16204	1.97635	0.0481156
ST20-AS1	283687	134.958	-0.376744	0.187446	-2.00988	0.0444438
NAV2	89797	44.6364	0.502633	0.238163	2.11046	0.0348189
SNAP25	6616	24.9058	0.708082	0.282943	2.50257	0.0123297
LINC01553	283025	9.06232	-1.24995	0.559186	-2.23531	0.0253969
DLGAP4	22839	16.7106	-0.869719	0.439343	-1.97959	0.0477495
MIR194-2	406970	99.7317	0.362523	0.184927	1.96036	0.0499542
LOC652993	652993	34.3405	0.414016	0.185126	2.23641	0.0253252
ESPNL	339768	39.7343	-1.1141	0.428907	-2.59754	0.00938945
YLPM1	56252	187.116	0.26962	0.136699	1.97237	0.0485677
MAMSTR	284358	133.476	0.490804	0.169404	2.89725	0.00376453
TMEM198B	440104	94.8364	0.351699	0.162793	2.1604	0.0307413
KLHL18	23276	150.753	-0.413967	0.17809	-2.32448	0.0200999
LGALS3	3958	112.328	0.375795	0.157394	2.3876	0.0169588
RBPMS	11030	40.7589	-0.477263	0.231698	-2.05985	0.039413
BCL10	8915	139.56	-0.83624	0.252584	-3.31074	0.000930509
ZNF230	7773	55.5862	0.627918	0.211851	2.96395	0.00303714
PIK3CD-AS2	101929074	33.3957	0.905531	0.417547	2.16869	0.0301062
SOS1	6654	32.082	0.511096	0.211167	2.42034	0.015506
PCCB	5096	60.5741	0.427716	0.214196	1.99685	0.0458418
NDUFA7	4701	14.1897	-1.04692	0.365846	-2.86164	0.0042145
LINC00906	148145	18.6615	0.886382	0.428341	2.06934	0.0385143
PARD6G-AS1	100130522	131.832	-0.362857	0.157585	-2.30261	0.0213009
RAF1	5894	781.219	-0.430896	0.186278	-2.31318	0.0207125
ASAP1-IT2	100507117	217.174	-0.335044	0.168981	-1.98273	0.0473976
NKTR	4820	85.9743	0.514691	0.206295	2.49493	0.0125981
C21orf62-AS1	54067	77.9266	0.455595	0.163287	2.79015	0.00526841
PHC2	1912	573.523	-0.654824	0.258243	-2.53569	0.0112226
NA	83259///27328	17.4046	1.16339	0.488817	2.38001	0.0173121
LINC02076	400579	98.9065	0.667065	0.218352	3.05499	0.00225067
ALPL	249	348.166	-0.727435	0.289269	-2.51473	0.0119124
PHLDB3	653583	69.071	0.330563	0.158675	2.08327	0.0372269
ARID5B	84159	8.43161	0.865601	0.433215	1.99809	0.0457074
STRAP	11171	135.998	-0.623832	0.215194	-2.89893	0.00374442
EIF2B5	8893	10.6699	-1.26845	0.45575	-2.78321	0.00538235
NA	100287576///26220	9.04622	1.02849	0.494611	2.07938	0.0375821
DDX3X	1654	187.367	-0.495838	0.209761	-2.36382	0.0180875
NUDCD2	134492	28.0854	0.909551	0.440153	2.06644	0.0387866
NA	100653149///642477	42.1333	1.03627	0.292832	3.5388	0.000401944
TNRC6B	23112	1151.42	0.147524	0.0700367	2.10639	0.0351706
UBTF	7343	199.463	-0.302404	0.135346	-2.23431	0.0254629
KCNJ2-AS1	400617	33.8795	0.590708	0.240728	2.45384	0.014134
DR1	1810	153.074	0.429709	0.177238	2.42447	0.0153306
RFT1	91869	85.4619	0.360724	0.142217	2.53644	0.0111987
NA	101927933///84230	224.635	0.439553	0.187129	2.34894	0.0188272
FAM184A	79632	9.59371	1.01538	0.459464	2.20991	0.0271111
VNN1	8876	103.381	-0.682999	0.346303	-1.97226	0.0485804
SPATA22	84690	3.67211	-1.37169	0.669745	-2.04808	0.0405524
NSMAF	8439	51.8676	0.335989	0.154992	2.16778	0.0301751
NA	100133089	270.721	0.645355	0.26571	2.42879	0.0151492
NNT-AS1	100652772	86.4144	0.372888	0.149313	2.49735	0.0125124
LINC00565	100861555	56.3392	0.424102	0.212035	2.00015	0.0454842
PEX14	5195	26.3313	1.28695	0.483497	2.66176	0.00777326
SNORA78	677844	30.4037	-1.04362	0.289546	-3.60432	0.000312973
UBALD1	124402	88.7567	-0.39247	0.162506	-2.41511	0.0157304
PAK2	5062	341.592	-0.411274	0.187209	-2.19686	0.0280302
ZNF546	339327	8.46294	-1.26229	0.558257	-2.26114	0.0237508
LOC100507053	100507053	11.7694	0.898258	0.396719	2.26422	0.0235609
ZFHX4	79776	4.90217	1.10429	0.548739	2.01242	0.0441761
LOC101929774	101929774	10.341	1.16829	0.466446	2.50467	0.0122564
SPATA45	149643	29.3389	0.746488	0.348446	2.14233	0.0321667
PRR14	78994	353.81	-0.40299	0.196735	-2.04838	0.0405223
CBR3-AS1	100506428	30.8323	-0.924047	0.416481	-2.2187	0.026507
USF3	205717	25.3067	-1.39748	0.317132	-4.40663	1.05e-05
FLJ38773	284808	20.2028	0.983182	0.378058	2.60061	0.0093058
LOC105378382	105378382	7.23783	-1.13009	0.490909	-2.30204	0.0213331
LINC01537	101928555	9.3083	1.09111	0.534131	2.04279	0.0410737
BTG1	694	92.3939	-0.573178	0.251333	-2.28055	0.0225751
LOC399900	399900	313.258	-0.482388	0.213994	-2.25421	0.0241828
HHLA2	11148	19.8999	0.827969	0.3678	2.25114	0.0243768
SNAI3	333929	213.082	-0.37083	0.170966	-2.16902	0.0300812
LOC101929524	101929524	20.3635	0.941813	0.356063	2.64507	0.00816738
RBMS3	27303	10.6673	1.32217	0.580611	2.2772	0.0227744
RP9P	441212	20.0364	-0.575273	0.284661	-2.0209	0.0432897
PGM5P2	595135	12.3007	1.3211	0.45939	2.87578	0.00403034
NR5A2	2494	10.0159	-0.999085	0.381391	-2.61958	0.00880373
LINC01996	400568	15.2216	0.967157	0.455269	2.12437	0.0336395
NFE4	58160	148.637	-0.765615	0.331006	-2.31299	0.0207229
LOC101929552	101929552	23.0788	0.947023	0.303045	3.12503	0.00177788
PRDX5	25824	1224.82	-0.34398	0.150282	-2.2889	0.0220854
HSPC081	100286989	51.0862	-0.757854	0.361747	-2.09498	0.0361725
NBEAP1	606	12.8383	-0.908186	0.436566	-2.0803	0.0374984
LINC01088	100505875	4.67765	-1.14621	0.54457	-2.1048	0.0353086
LOC151657	151657	275.239	0.567303	0.184659	3.07216	0.00212517
HECW1-IT1	100127950	7.33688	1.48526	0.557258	2.6653	0.00769187
LINC01425	101927821	11.5517	-1.24369	0.505753	-2.45909	0.0139291
CCDC14	64770	14.5442	-1.08611	0.473605	-2.29329	0.0218312
ADARB2-AS1	642394	163.157	0.319421	0.125814	2.53883	0.0111224
LOC100422781	100422781	15.0521	0.759244	0.374198	2.02899	0.0424593
LOC101927690	101927690	32.6759	0.388403	0.196687	1.97473	0.0482993
NA	101928245	53.971	0.359555	0.179831	1.99941	0.0455645
LOC101928333	101928333	20.1102	0.785726	0.369727	2.12515	0.0335737
MCHR2-AS1	728012	7.73817	0.959979	0.450985	2.12863	0.0332851
LOC101928551	101928551	40.1764	0.961626	0.414069	2.32238	0.0202125
NA	102724640	59.9627	0.291718	0.143923	2.0269	0.0426728
LINC01981	100996624	18.6421	0.997269	0.432675	2.30489	0.0211727
SF3B6	51639	140.288	-0.553792	0.229351	-2.41461	0.0157521
ANKUB1	389161	9.71579	-1.05394	0.486465	-2.16653	0.0302708
LOC100505635	100505635	50.6251	-0.374187	0.19069	-1.96228	0.0497302
NA	100130987///5883	180.315	-0.47648	0.237967	-2.00229	0.0452531
LOC654780	654780	142.581	0.498949	0.186508	2.67522	0.00746809
LOC101929413	101929413	12.5836	-0.991516	0.438169	-2.26286	0.0236444
LOC339666	339666	57.5145	1.05743	0.328285	3.22107	0.00127711
FAHD2CP	729234	22.639	0.742974	0.360151	2.06295	0.0391171
NA	101929949	23.0281	0.637951	0.294734	2.1645	0.0304261
LOC101928201	101928201	7.9343	1.23996	0.607908	2.03972	0.0413781
LOC101929441	101929441	41.5044	-0.697603	0.254796	-2.73789	0.00618342
LINC02325	101929241	60.8354	1.0766	0.267036	4.03167	5.54e-05
ITGB8	3696	11.4567	0.805178	0.395895	2.03382	0.0419701
LINC02078	100652929	34.8127	0.739324	0.302782	2.44177	0.0146154
LOC414300	414300	11.9687	1.39129	0.496262	2.80354	0.00505442
LOC401324	401324	11.3965	0.835321	0.374567	2.2301	0.0257408
LOC100130278	100130278	77.4887	0.31125	0.154806	2.01059	0.0443693
FBXW12	285231	33.3101	-0.9375	0.425171	-2.205	0.0274543
NA	100616234///145447	54.5601	-0.780119	0.37658	-2.07159	0.038304
LOC100130815	100130815	9.20614	0.800294	0.374022	2.1397	0.0323792
LL0XNC01-116E7.2	100128594	50.9299	0.474391	0.239739	1.97878	0.0478409
LINC01144	400752	54.9229	0.647896	0.319938	2.02507	0.04286
LINC01618	152578	10.6276	1.27651	0.455139	2.80467	0.00503677
KRTAP13-1	140258	114.729	0.560934	0.184943	3.03301	0.00242128
ZNF92	168374	23.1023	-0.73717	0.323457	-2.27903	0.0226651
TNXB	7148	14.0919	1.26222	0.468899	2.69188	0.00710504
TFE3	7030	152.296	-0.454319	0.22981	-1.97693	0.0480492
NA	101928968	12.7837	1.0228	0.421709	2.42536	0.0152932
NA	606500///6137	102.562	0.541573	0.15718	3.44556	0.000569886
MEDAG	84935	108.746	0.589531	0.296886	1.98572	0.0470649
DUOX1	53905	44.6834	0.663186	0.279433	2.37333	0.0176287
LMO3	55885	4.20091	1.57376	0.559851	2.81104	0.00493818
SNORD8	319103	8.91652	1.09136	0.533259	2.0466	0.0406978
PPP2R3B	28227	27.5112	0.684377	0.347856	1.96741	0.0491354
SBF2-AS1	283104	56.217	-0.514796	0.178102	-2.89045	0.00384687
CD74	972	12.8268	1.0222	0.400476	2.55245	0.0106967
NA	388796///26776	55.1961	0.46811	0.218861	2.13885	0.032448
CAMSAP3	57662	20.5976	-0.999204	0.406813	-2.45617	0.0140426
SVOP	55530	19.3721	0.915849	0.435293	2.10398	0.0353799
IDO2	169355	29.7655	-0.685845	0.267325	-2.56559	0.0103
LINC01843	101927934	7.30557	1.00929	0.512369	1.96986	0.0488549
CHRNA10	57053	18.0588	1.57821	0.420242	3.75548	0.000173012
PP12719	100653022	200.143	0.586878	0.24871	2.35969	0.0182901
LINC02424	105369860	5.99037	1.22189	0.500403	2.44182	0.0146135
TBC1D1	23216	174.204	-0.509005	0.212938	-2.39039	0.0168307
RBM26-AS1	100505538	39.092	0.606412	0.302777	2.00283	0.0451951
LINC01694	105372840	19.6206	0.656025	0.264712	2.47826	0.0132025
LINC01352	101929730	37.5552	-0.549106	0.276606	-1.98515	0.0471272
LOC100422212	100422212	15.5245	-1.57567	0.443506	-3.55275	0.000381221
NA	100128343	87.4089	0.67339	0.260916	2.58087	0.00985504
C16orf72	29035	601.226	-0.50316	0.212658	-2.36605	0.017979
GABPB1-AS1	100129387	408.574	0.41892	0.203802	2.05553	0.0398283
SLC1A3	6507	5.97755	1.14458	0.505028	2.26636	0.0234291
C3orf38	285237	30.4042	0.568214	0.241803	2.34991	0.0187781
BIVM	54841	36.6956	-0.425453	0.215692	-1.9725	0.048553
MFAP3L	9848	35.8586	1.0352	0.47598	2.17488	0.0296388
CCP110	9738	71.3401	0.806759	0.249781	3.22987	0.00123847
FRMD5	84978	41.6195	0.686569	0.346914	1.97907	0.0478077
LINC01134	100133612	88.2133	0.467949	0.218954	2.1372	0.0325816
LOC643623	643623	26.1575	-0.751802	0.353162	-2.12878	0.0332728
DNAH17-AS1	100996295	48.5127	0.518847	0.251702	2.06136	0.0392689
SEPT7P2	641977	50.648	0.817441	0.315593	2.59017	0.00959277
LOC101928510	101928510	9.88867	1.24299	0.512449	2.4256	0.0152833
C22orf34	348645	29.393	-1.5547	0.561204	-2.77029	0.00560062
MDGA2	161357	10.6351	1.08083	0.435326	2.48281	0.013035
MGC27382	149047	6.29826	-1.17464	0.553032	-2.124	0.03367
PRSS55	203074	55.1331	0.357449	0.165852	2.15523	0.0311441
LINC02016	101927123	10.8185	1.16561	0.543027	2.1465	0.031833
TBL1X	6907	33.0304	1.17776	0.281372	4.18577	2.84e-05
EIF4EBP2	1979	11.1855	1.02239	0.469681	2.17678	0.0294967
PUM3	9933	31.1345	-0.58795	0.277765	-2.11672	0.034284
GBP1P1	400759	19.5487	-1.29368	0.415075	-3.11674	0.00182864
BAD	572	71.0804	-0.349202	0.152423	-2.29101	0.0219628
ARF3	377	1014.99	-0.201189	0.0799822	-2.51542	0.0118891
NA	283459///8683	919.202	-0.204919	0.093304	-2.19625	0.0280739
YY1	7528	1418.37	-0.180773	0.0832515	-2.17141	0.0299003
TAF10	6881	1497.73	-0.244163	0.0762935	-3.20031	0.00137279
NA	100500810///375	2675.08	-0.186156	0.0882687	-2.10897	0.0349467
MSN	4478	5050.01	-0.242533	0.100925	-2.40312	0.016256
WDR1	9948	1212.63	-0.155857	0.0733367	-2.12523	0.0335674
CAP1	10487	4158.12	-0.340508	0.123728	-2.75206	0.00592219
PFN1	5216	6460.45	-0.284006	0.0626995	-4.52964	5.91e-06
S100A11	6282	6520.34	-0.378359	0.154481	-2.44923	0.0143164
CTSA	5476	831.757	-0.451757	0.195695	-2.30848	0.0209725
CD63	967	2315.56	-0.221383	0.109313	-2.02522	0.042845
DNAJB1	3337	264.26	-0.36329	0.148799	-2.44148	0.0146273
SPARC	6678	499.909	-0.751599	0.347357	-2.16376	0.0304826
NA	101929368///2280	2198.39	-0.300269	0.125062	-2.40096	0.0163521
MAPRE1	22919	351.634	-0.326215	0.124242	-2.62564	0.00864864
ACTR1A	10121	256.165	-0.394162	0.0910003	-4.33143	1.48e-05
GNAS	2778	5027.6	-0.156071	0.071097	-2.19518	0.0281507
NA	3304///3303	4925.82	-0.340644	0.131136	-2.59764	0.00938673
NA	3305///3304///3303	2117.77	-0.56513	0.152488	-3.70606	0.000210512
TMBIM6	7009	1839.77	-0.226996	0.0863446	-2.62895	0.00856477
LMAN2	10960	293.511	-0.208357	0.10557	-1.97363	0.0484236
ZYX	7791	2503.72	-0.461818	0.168594	-2.73924	0.0061582
PLOD1	5351	199.347	-0.361596	0.156195	-2.31503	0.0206115
PPP1CA	5499	1016.19	-0.244847	0.0882923	-2.77313	0.00555192
RAB11A	8766	1285.59	-0.221593	0.108412	-2.04398	0.0409553
PSMB1	5689	742.134	-0.165098	0.0814857	-2.0261	0.0427547
RHOC	389	329.485	-0.440808	0.188533	-2.3381	0.0193819
TRA2B	6434	460.092	-0.332224	0.148895	-2.23126	0.0256641
RAB14	51552	373.534	-0.419055	0.176996	-2.3676	0.0179037
ATP6V0C	527	852.51	-0.271561	0.10763	-2.52311	0.0116323
SSRP1	6749	170.966	0.258202	0.127412	2.02651	0.0427122
PSME3	10197	263.26	-0.414941	0.136499	-3.03987	0.00236678
ACTR3	10096	2710.09	-0.280325	0.106318	-2.63666	0.00837256
YWHAH	7533	536.852	-0.341022	0.13657	-2.49706	0.0125228
GNAI2	2771	1326.52	-0.246732	0.104949	-2.35096	0.018725
DUSP1	1843	8225.43	-0.575948	0.209177	-2.7534	0.005898
TM9SF2	9375	1810.42	-0.284839	0.142717	-1.99583	0.0459523
ARF4	378	395.574	-0.300815	0.132468	-2.27084	0.0231565
SRSF7	6432	481.991	0.317709	0.147922	2.14781	0.0317286
YBX3	8531	1003.36	0.315949	0.11599	2.72393	0.00645111
ARHGDIA	396	281.185	-0.332205	0.146522	-2.26727	0.0233738
ITPR3	3710	51.5049	0.571016	0.238088	2.39834	0.0164696
AMD1	262	692.508	-0.524733	0.199932	-2.62456	0.00867608
RRBP1	6238	93.0807	-0.424528	0.19066	-2.22662	0.0259724
RAD23B	5887	707.911	-0.44812	0.159264	-2.8137	0.00489747
ILK	3611	715.571	-0.323112	0.113366	-2.85017	0.00436953
BTG2	7832	323.095	-0.744881	0.272093	-2.73759	0.00618905
PKM	5315	1948.4	-0.241858	0.119919	-2.01685	0.043711
MKRN1	23608	1775.53	-0.208729	0.0889336	-2.34702	0.0189242
IFITM2	10581	12914.1	-0.238907	0.121855	-1.96059	0.0499271
ETS2	2114	289.74	-0.417655	0.209492	-1.99365	0.0461903
FLOT2	2319	2598.12	-0.488604	0.176099	-2.7746	0.00552691
OAZ2	4947	1295.13	-0.423749	0.213483	-1.98493	0.0471523
TPD52L2	7165	711.716	-0.414236	0.153054	-2.70647	0.00680033
PHGDH	26227	43.9658	0.65826	0.289876	2.27083	0.0231571
LRP10	26020	1869.21	-0.52284	0.191613	-2.72862	0.0063599
MAPKAPK2	9261	648.984	-0.242657	0.0989296	-2.45283	0.0141739
TALDO1	6888	4346.89	-0.286335	0.131006	-2.18566	0.0288405
JUNB	3726	2724.95	-0.451023	0.208667	-2.16145	0.0306603
SUPT4H1	6827	550.763	-0.434215	0.158632	-2.73726	0.0061954
RCN2	5955	203.051	0.352158	0.145259	2.42435	0.0153359
CBX1	10951	409.659	-0.231169	0.116325	-1.98727	0.0468929
ZFP36	7538	4447.1	-0.675656	0.260466	-2.59403	0.00948576
UBL3	5412	447.77	0.348116	0.148643	2.34196	0.019183
DUSP3	1845	454.045	0.292369	0.134041	2.18119	0.0291692
LAMP1	3916	446.403	-0.472472	0.152723	-3.09366	0.00197702
GYG1	2992	913.541	-0.684556	0.184308	-3.71419	0.000203855
SORD	6652	141.541	-0.370126	0.183745	-2.01435	0.0439729
CNN2	1265	1398.1	-0.316446	0.115731	-2.73432	0.00625088
CLPTM1	1209	219.563	-0.291542	0.146096	-1.99556	0.0459823
KDM3B	51780	870.914	-0.202907	0.0925143	-2.19325	0.0282897
LAPTM5	7805	4923.35	-0.350199	0.140329	-2.49555	0.012576
CDC123	8872	530.429	-0.328175	0.125005	-2.6253	0.00865738
KIAA0100	9703	231.476	0.313534	0.133168	2.35442	0.0185519
SGK1	6446	1244	-0.405583	0.184507	-2.1982	0.0279346
CD14	929	2348.03	-0.436982	0.221294	-1.97467	0.0483055
JOSD1	9929	238.504	0.193898	0.0981031	1.97647	0.0481018
ADAR	103	2731.56	-0.219963	0.11166	-1.96995	0.0488447
LBR	3930	2315.22	-0.36062	0.16181	-2.22866	0.0258364
KRT5	3852	25.9925	1.07514	0.353951	3.03753	0.00238524
SCCPDH	51097	123.596	0.290888	0.130003	2.23754	0.0252508
NEDD8	4738	719.031	-0.27843	0.120494	-2.31074	0.0208474
FAM32A	26017	526.745	-0.214127	0.0884725	-2.42026	0.0155093
GDI1	2664	1150.22	-0.205877	0.0999815	-2.05915	0.03948
UBXN1	51035	471.483	-0.172074	0.0850963	-2.02211	0.0431651
DCAF11	80344	347.956	-0.169242	0.0863276	-1.96047	0.0499414
UBE2A	7319	428.973	-0.374289	0.108269	-3.45702	0.000546184
CTDSPL	10217	41.2696	-1.39408	0.600928	-2.31987	0.0203477
PGM1	5236	483.804	-0.343001	0.145693	-2.35426	0.0185595
PTPN12	5782	592.506	-0.502567	0.219998	-2.28442	0.0223468
PPP1R15A	23645	313.98	-0.671581	0.324496	-2.06961	0.0384887
TMEM184B	25829	197.275	-0.441487	0.18531	-2.38242	0.0171991
BCKDK	10295	194.754	-0.421047	0.191283	-2.20118	0.0277235
MAN2A2	4122	605.98	-0.595605	0.245677	-2.42434	0.0153361
RAI14	26064	8.59647	-1.36678	0.503907	-2.71236	0.0066805
PLTP	5360	16.1756	-1.36464	0.544225	-2.5075	0.0121588
IER2	9592	3562.83	-0.464944	0.156004	-2.98034	0.00287933
TSPO	706	2218.12	-0.36301	0.1747	-2.07791	0.037718
RALB	5899	1765.99	-0.330897	0.150633	-2.19671	0.0280413
PLIN3	10226	553.089	-0.451088	0.182632	-2.46993	0.0135138
RIOK3	8780	434.707	-0.286027	0.114842	-2.49061	0.0127525
CLK3	1198	276.659	-0.250266	0.124143	-2.01595	0.0438053
IFRD1	3475	559.484	-0.626396	0.209492	-2.99008	0.00278908
NUP214	8021	1037.33	-0.31887	0.130135	-2.45029	0.0142739
CREBBP	1387	1120.05	-0.292083	0.132688	-2.20129	0.0277156
MVP	9961	662.649	-0.337529	0.155775	-2.16678	0.0302519
GAS7	8522	1582.83	0.511759	0.160769	3.18319	0.00145662
MTMR3	8897	862.351	-0.369265	0.183541	-2.01189	0.0442313
PARP4	143	789.972	-0.194643	0.0862503	-2.25673	0.024025
PLK1	5347	23.0764	1.1222	0.393772	2.84988	0.00437352
TRIB1	10221	846.38	-0.763286	0.28371	-2.69037	0.00713718
E2F4	1874	93.3971	-0.401938	0.179077	-2.24449	0.0248007
G6PD	2539	730.605	-0.488843	0.163021	-2.99865	0.00271176
CDKN1A	1026	211.995	-0.673928	0.32416	-2.079	0.0376175
TACSTD2	4070	27.3829	0.632658	0.283852	2.22883	0.0258253
PDAP1	11333	177.153	-0.268819	0.110864	-2.42476	0.0153187
NDUFA1	4694	868.98	-0.291126	0.116819	-2.49212	0.0126982
SENP6	26054	431.656	-0.240338	0.117373	-2.04764	0.0405957
GGPS1	9453	85.6658	0.270394	0.134962	2.00348	0.0451262
CSK	1445	1847.13	-0.241374	0.100643	-2.39833	0.01647
TRIM2	23321	30.024	0.692937	0.315479	2.19646	0.0280589
NA	100506558///4147	14.372	0.791537	0.378383	2.0919	0.0364477
RGS2	5997	9828.52	-0.376069	0.153609	-2.44821	0.0143567
MAP2K2	5605	824.403	-0.339758	0.105997	-3.20536	0.00134892
RXRA	6256	351.215	-0.502147	0.192439	-2.60938	0.00907069
DECR1	1666	596.366	-0.292368	0.115885	-2.52292	0.0116386
SLC2A3	6515	1788.6	-0.482035	0.243806	-1.97712	0.048028
CTCF	10664	436.494	-0.210538	0.0835984	-2.51845	0.0117873
IRF1	3659	2710.13	-0.332249	0.161767	-2.05387	0.0399882
PRKCD	5580	1326.86	-0.366635	0.157333	-2.33031	0.0197899
VAPB	9217	28.2273	1.11767	0.451787	2.47388	0.0133655
HSPA13	6782	105.856	0.303429	0.136569	2.22179	0.0262972
MARK3	4140	274.937	-0.288306	0.136608	-2.11047	0.034818
GDE1	51573	561.319	-0.410327	0.195983	-2.09368	0.0362881
ICAM1	3383	327.724	-0.272234	0.136173	-1.99918	0.0455886
APBB1	322	82.0578	0.6096	0.279049	2.18457	0.0289207
WIPF1	7456	515.663	-0.395777	0.181374	-2.18211	0.0291018
STK17A	9263	851.143	-0.380309	0.0909036	-4.18365	2.87e-05
OXSR1	9943	377.138	-0.338805	0.116843	-2.89965	0.0037358
ACP2	53	184.838	-0.397789	0.140072	-2.83989	0.00451288
UBE2S	27338	135.756	-0.519065	0.2167	-2.39531	0.0166061
MAPKAPK3	7867	374.695	-0.338869	0.145937	-2.32202	0.0202318
LPCAT3	10162	85.0046	-0.572518	0.176526	-3.24325	0.00118175
DBN1	1627	95.5367	-0.471389	0.169197	-2.78603	0.00533577
AHR	196	224.591	0.712756	0.247438	2.88054	0.00396989
SERPINA1	5265	5038.31	-0.31268	0.149041	-2.09794	0.03591
OGFR	11054	481.367	-0.18012	0.0841957	-2.13931	0.0324109
NA	102465472///9123	605.485	-0.579166	0.261664	-2.2134	0.0268701
PBX2	5089	232.456	-0.420793	0.183543	-2.29261	0.0218702
ANPEP	290	1251.22	-0.594879	0.201975	-2.94531	0.00322628
NIT1	4817	324.317	-0.220852	0.0844926	-2.61386	0.00895245
SIRPA	140885	290.005	-0.528379	0.168166	-3.142	0.00167796
EPM2AIP1	9852	417.578	0.278445	0.0966078	2.88222	0.0039488
ARHGEF11	9826	276.184	-0.302902	0.100349	-3.01848	0.00254047
IL1R1	3554	259.528	-0.587829	0.294442	-1.99642	0.0458883
ARFGEF1	10565	277.879	-0.305177	0.136425	-2.23696	0.025289
PTPN9	5780	161.386	0.269292	0.130217	2.06802	0.038638
MPP1	4354	914.638	-0.351531	0.111013	-3.16656	0.00154251
PYGL	5836	1317.11	-0.547382	0.206458	-2.6513	0.00801837
NINJ1	4814	832.261	-0.521408	0.200495	-2.60061	0.00930593
TCTA	6988	231.918	-0.192919	0.0957329	-2.01518	0.0438858
CHST15	51363	1730.24	-0.34444	0.166354	-2.07053	0.0384028
SDF2	6388	279.502	-0.266317	0.120221	-2.21523	0.0267442
MAD2L1BP	9587	160.672	-0.256248	0.124958	-2.05067	0.0402993
UBE2M	9040	237.058	-0.340918	0.166505	-2.04749	0.0406099
SLC11A2	4891	213.524	0.399275	0.175767	2.27161	0.0231101
KIAA0040	9674	517.025	-0.406017	0.153789	-2.64009	0.00828839
TIMP2	7077	424.382	-0.537675	0.215111	-2.49952	0.012436
RHOG	391	2874.25	-0.321203	0.130431	-2.46263	0.0137922
RASSF2	9770	2259.02	-0.281029	0.140988	-1.99328	0.0462307
NUP98	4928	208.882	-0.316638	0.153726	-2.05976	0.0394219
CDK1	983	13.4666	-1.20077	0.57419	-2.09124	0.0365068
TLN1	7094	1144.05	-0.594526	0.124932	-4.75879	1.95e-06
LMNB1	4001	446.476	-0.492936	0.234927	-2.09826	0.0358826
NCK2	8440	608.839	-0.380492	0.144132	-2.63988	0.00829348
PSD4	23550	519.12	-0.390917	0.133556	-2.927	0.00342249
COL5A1	1289	14.7974	1.12211	0.523582	2.14315	0.0321014
NDUFB3	4709	641.567	-0.335806	0.119607	-2.80758	0.00499146
ARRB2	409	2845.52	-0.534006	0.162316	-3.28992	0.00100217
GALNT3	2591	262.799	-0.402478	0.150945	-2.66639	0.00766705
DDB2	1643	97.8287	0.495891	0.241023	2.05745	0.0396433
PDCD6	10016	253.01	-0.223983	0.0946029	-2.36761	0.0179032
CD53	963	6013.85	-0.260419	0.0926152	-2.81184	0.00492588
TP53I11	9537	68.5374	-0.864379	0.375892	-2.29954	0.0214744
MME	4311	477.103	-0.937077	0.275075	-3.40663	0.000657707
STC2	8614	17.6829	-0.888221	0.311644	-2.85011	0.00437037
BPGM	669	85.6376	-0.273669	0.126785	-2.15853	0.0308868
TNFRSF1B	7133	1554.76	-0.283123	0.138064	-2.05067	0.0402995
MAP3K3	4215	1183.01	-0.288975	0.135788	-2.12813	0.0333264
MTX2	10651	65.5615	0.305211	0.148168	2.0599	0.0394082
LSP1	4046	2715.47	-0.431725	0.187455	-2.30309	0.0212737
SEMA4D	10507	1560.69	-0.423334	0.133302	-3.17575	0.00149449
STX4	6810	387.259	-0.286219	0.138789	-2.06226	0.0391828
PRPSAP2	5636	194.129	0.339439	0.165971	2.04517	0.040838
NFIL3	4783	1129.69	-0.673801	0.244661	-2.75402	0.00588685
ZNF185	7739	393.324	-0.327363	0.136395	-2.40011	0.0163903
XRCC1	7515	125.012	-0.375168	0.189926	-1.97534	0.0482295
HMOX1	3162	378.012	-0.343681	0.14583	-2.35672	0.0184372
PRKAR2B	5577	473.506	-0.767513	0.300461	-2.55445	0.0106355
CTSO	1519	578.392	0.350797	0.127403	2.75345	0.00589714
LMOD1	25802	8.74538	-0.750945	0.332196	-2.26055	0.0237874
CDC42BPA	8476	51.7184	0.866072	0.288403	3.00299	0.00267344
NQO2	4835	629.331	-0.564215	0.256471	-2.19992	0.0278128
HBEGF	1839	21.7069	-0.771008	0.384646	-2.00446	0.0450207
ELP4	26610	89.6813	0.429016	0.196184	2.18681	0.0287567
PIK3CD	5293	3594.77	-0.229262	0.116371	-1.9701	0.0488274
RAB11FIP2	22841	355.068	0.297045	0.118656	2.50341	0.0123004
NA	693222///1613	82.2284	-0.327663	0.14679	-2.23219	0.0256024
ATP5D	513	140.629	-0.3192	0.160301	-1.99126	0.0464524
KDR	3791	25.9068	0.65235	0.274436	2.37705	0.0174515
TAF1C	9013	39.025	-1.37613	0.387199	-3.55406	0.000379329
MARK2	2011	172.662	-0.616552	0.270841	-2.27643	0.0228201
ATF6	22926	248.696	-0.481068	0.197545	-2.43523	0.0148822
NMI	9111	1944.05	-0.480292	0.177934	-2.69927	0.00694918
PPM1A	5494	861.63	-0.504861	0.168731	-2.99211	0.00277059
NA	2215///2214	6406.52	-0.575218	0.258003	-2.2295	0.0257804
SPRY2	10253	9.38614	-1.14209	0.554797	-2.05858	0.0395347
LCMT2	9836	143.871	0.210935	0.103236	2.04322	0.0410304
NA	3040///3039	1062.6	-2.46646	0.539891	-4.56845	4.91e-06
CEBPA	1050	642.009	-0.303363	0.137623	-2.2043	0.0275033
TPST2	8459	797.285	-0.217087	0.108404	-2.00258	0.0452221
GNG11	2791	348.047	-0.940066	0.314191	-2.99202	0.00277138
IL2RG	3561	2256.9	-0.288855	0.130634	-2.21117	0.0270241
TYROBP	7305	7262.93	-0.258871	0.107748	-2.40255	0.0162812
NDUFAF1	51103	145.793	-0.244334	0.12382	-1.9733	0.048461
NA	2310///2309	805.149	-0.448706	0.197606	-2.27071	0.0231647
SIPA1	6494	549.405	-0.420272	0.147003	-2.85894	0.00425056
SBNO2	22904	521.947	-0.553242	0.197488	-2.8014	0.00508821
ALOX5AP	241	3623.86	-0.588392	0.265601	-2.21533	0.0267376
GMPR	2766	85.0832	-0.707535	0.315755	-2.24077	0.0250407
PRELP	5549	29.6112	1.32079	0.375523	3.51721	0.000436112
LMO2	4005	998.749	-0.273897	0.125195	-2.18777	0.0286866
CHD1	1105	943.84	0.161502	0.0715956	2.25575	0.0240863
GPSM3	63940	2854.49	-0.32283	0.125956	-2.56303	0.0103762
NPR2	4882	18.8786	-0.874683	0.444483	-1.96786	0.0490837
RGS10	6001	122.342	-0.370449	0.184942	-2.00305	0.045172
RGS19	10287	1765.85	-0.421667	0.145079	-2.90647	0.00365532
SKAP2	8935	647.755	-0.469128	0.211491	-2.21819	0.0265419
LRP3	4037	23.1981	-0.82612	0.417777	-1.97742	0.0479946
NEFH	4744	22.1324	0.871717	0.346404	2.51648	0.0118534
NA	3048///3047	92.0328	-1.22996	0.447489	-2.74859	0.00598525
ARSA	410	129.078	-0.407127	0.190206	-2.14045	0.0323181
ALOX5	240	570.114	-0.38224	0.172308	-2.21835	0.0265311
SNCA	6622	236.216	-0.521325	0.24461	-2.13125	0.0330687
CXCL1	2919	262.979	-0.656135	0.252435	-2.59923	0.0093434
ZNF592	9640	257.827	-0.326236	0.133384	-2.44584	0.0144515
C9orf16	79095	636.389	-0.185471	0.0863635	-2.14756	0.0317489
BID	637	491.678	-0.379569	0.164565	-2.3065	0.0210825
C15orf39	56905	843.911	-0.422166	0.18784	-2.24748	0.0246095
NOV	4856	118.826	-0.747911	0.229435	-3.25979	0.00111494
RAB40B	10966	20.5638	0.73239	0.367222	1.99441	0.0461074
LSM7	51690	290.541	0.376639	0.15739	2.39304	0.0167095
ABCG1	9619	216.262	-0.555894	0.240819	-2.30835	0.0209799
DLG4	1742	22.9319	-0.759647	0.372334	-2.04023	0.0413273
EXO1	9156	23.0805	1.18402	0.527704	2.24371	0.0248509
CDK14	5218	213.333	-0.50731	0.187901	-2.69988	0.00693648
ITGB3	3690	98.0426	-0.967695	0.464387	-2.08381	0.0371771
PARVB	29780	226.767	-0.524262	0.160613	-3.26413	0.001098
CGA	1081	32.0346	0.594722	0.278527	2.13524	0.0327412
NA	102465499///10307	211.026	-0.26671	0.135351	-1.9705	0.0487811
TFAP2A	7020	43.2701	0.54979	0.271418	2.02562	0.042804
CHGA	1113	20.1763	-0.828646	0.396946	-2.08755	0.0368384
NFE2L3	9603	64.6166	0.497798	0.189644	2.62492	0.00866705
F5	2153	1201.65	-0.431518	0.211025	-2.04486	0.0408684
PANX1	24145	68.6991	-0.300473	0.136465	-2.20183	0.0276775
TAGLN3	29114	107.946	0.451847	0.187532	2.40944	0.015977
HLF	3131	17.1945	-1.03874	0.52322	-1.98529	0.0471126
SMAD7	4092	150.727	-0.404097	0.1961	-2.06067	0.0393347
EML1	2009	8.15529	1.88557	0.568651	3.31587	0.000913569
CKM	1158	12.9373	0.762606	0.385583	1.9778	0.047951
CCNF	899	26.4668	-0.822558	0.414453	-1.98468	0.0471798
TLE4	7091	1018.5	-0.267111	0.131207	-2.03581	0.0417698
GJA4	2701	9.95306	0.858759	0.412689	2.08089	0.0374442
C11orf80	79703	10.3286	1.02952	0.517709	1.98861	0.0467442
SASH3	54440	1465.56	-0.215394	0.103706	-2.07697	0.0378041
SLC10A3	8273	157.787	-0.298603	0.119619	-2.49629	0.0125501
RHOH	399	510.078	0.28239	0.141436	1.9966	0.0458686
PLK3	1263	148.471	-0.431701	0.204648	-2.10948	0.0349033
MNDA	4332	9452.58	-0.274081	0.136847	-2.00283	0.0451952
NA	5005///5004	141.148	-0.83065	0.380285	-2.18428	0.0289415
PRIM1	5557	130.083	0.276357	0.10383	2.66164	0.0077762
GFPT2	9945	54.7953	0.384555	0.178314	2.15662	0.0310353
NCF4	4689	1790.85	-0.573027	0.201392	-2.84533	0.00443647
RNASE4	6038	54.8682	0.650906	0.225813	2.8825	0.00394534
PEX11A	8800	64.9998	0.439875	0.209764	2.097	0.0359936
QPCT	25797	798.146	-0.601993	0.248631	-2.42123	0.0154679
ADAM8	101	229.907	-0.540367	0.254148	-2.12619	0.0334878
STK17B	9262	364.033	-0.4101	0.204826	-2.00218	0.0452651
RPH3A	22895	139.155	-0.527557	0.209015	-2.52402	0.0116021
CXCL13	10563	9.97569	1.07109	0.53152	2.01515	0.0438884
PBX1	5087	8.57043	0.809154	0.400502	2.02035	0.0433473
LIF	3976	21.4553	1.15329	0.508993	2.26583	0.0234618
FKTN	2218	55.0177	-0.472002	0.217403	-2.17109	0.0299245
SNRNP35	11066	169.576	-0.335873	0.115852	-2.89916	0.00374161
SPI1	6688	2062.94	-0.4674	0.205779	-2.27137	0.0231249
MTF1	4520	430.137	-0.251827	0.106318	-2.36863	0.0178543
ST3GAL2	6483	130.228	-0.513761	0.237697	-2.16141	0.0306638
FAM131B	9715	27.3445	-0.850107	0.353785	-2.40289	0.0162661
ZBTB20	26137	826.85	0.2784	0.10157	2.74096	0.00612592
MDM2	4193	21.4404	-0.731027	0.287533	-2.54241	0.011009
DCLK1	9201	16.1028	1.04905	0.383312	2.7368	0.00620394
IL1R2	7850	1687.99	-0.97868	0.486257	-2.01268	0.0441481
FOSL2	2355	107.821	-0.52194	0.183621	-2.84248	0.00447645
NPY1R	4886	7.26297	1.05631	0.517681	2.04046	0.0413044
HPCAL1	3241	320.666	-0.422183	0.14747	-2.86284	0.0041986
SNX15	29907	221.172	0.229429	0.115659	1.98367	0.0472927
SCN1B	6324	47.7676	-0.5913	0.281786	-2.0984	0.0358698
TCN1	6947	238.154	-0.418903	0.199147	-2.10349	0.0354229
ETFDH	2110	55.4882	-0.626076	0.194716	-3.21532	0.00130298
CDH6	1004	17.0498	0.779549	0.337691	2.30847	0.0209729
ABHD2	11057	359.662	-0.31945	0.15864	-2.01367	0.044044
CHST1	8534	65.1382	0.381728	0.161916	2.35757	0.018395
AQP9	366	3872.94	-0.516949	0.229036	-2.25707	0.0240039
PIP4K2A	5305	193.305	-0.309492	0.123426	-2.50752	0.0121583
NOS3	4846	18.5761	-1.01401	0.416932	-2.43207	0.0150127
MMRN1	22915	44.0622	-0.915593	0.43555	-2.10216	0.0355397
NA	26290///3742	42.4699	0.869552	0.271862	3.1985	0.00138144
CDA	978	765.748	-0.616998	0.219947	-2.80522	0.00502829
ALAS1	211	251.224	-0.288727	0.110148	-2.62127	0.00876033
WNT2	7472	86.4982	0.632739	0.280701	2.25413	0.0241877
TTLL1	25809	29.1751	1.13179	0.365567	3.09598	0.00196161
BCL2A1	597	1743.05	-0.68082	0.299355	-2.27429	0.0229483
POMC	5443	13.4868	1.06057	0.442838	2.39494	0.0166229
PKP1	5317	34.775	-1.02874	0.303496	-3.38964	0.000699851
DTNA	1837	30.8579	0.559839	0.285288	1.96236	0.0497201
TNNI3	7137	62.5274	-0.52327	0.254511	-2.05598	0.039784
DOC2A	8448	18.2804	-0.728237	0.363644	-2.00261	0.0452194
CRP	1401	34.8286	1.09359	0.345671	3.16367	0.00155791
TCAP	8557	18.1039	-0.897731	0.43632	-2.0575	0.0396377
AKAP7	9465	150.89	0.318078	0.149222	2.13158	0.0330414
TRPC1	7220	15.4641	0.922163	0.43199	2.13469	0.0327865
WASL	8976	103.103	0.556038	0.188736	2.94611	0.00321795
SLC14A1	6563	51.0689	0.61906	0.214673	2.88373	0.00392994
SPIB	6689	130.501	0.320659	0.161942	1.98009	0.0476935
ARID3A	1820	628.43	-0.519565	0.235253	-2.20854	0.0272066
SLC22A4	6583	366.379	-0.478892	0.214435	-2.23327	0.025531
HBE1	3046	103.56	-0.387594	0.187255	-2.06987	0.0384646
VNN2	8875	2973.58	-0.6024	0.258163	-2.33341	0.0196268
SLC38A3	10991	29.7915	-0.773423	0.342786	-2.25629	0.0240526
NPY	4852	46.8721	0.98683	0.30884	3.19527	0.00139698
S100A3	6274	22.8742	1.06232	0.448461	2.3688	0.0178458
NR2C2	7182	67.7233	-0.486087	0.159908	-3.03978	0.00236748
HMGA1	3159	427.493	0.361112	0.183902	1.96361	0.0495748
MATN3	4148	3.92427	-1.39097	0.661674	-2.1022	0.0355361
EGR3	1960	117.496	-1.00155	0.424437	-2.35972	0.0182888
BHMT	635	14.4595	-0.771599	0.359036	-2.14909	0.0316276
APOBEC2	10930	89.5915	0.289456	0.143544	2.0165	0.0437477
CLCA2	9635	9.16931	-0.901557	0.448744	-2.00907	0.0445302
CA4	762	128.901	-0.584315	0.256231	-2.28042	0.022583
PLA2G7	7941	126.21	0.611675	0.296877	2.06036	0.039364
MMP17	4326	32.5865	-0.737022	0.354998	-2.07613	0.0378819
NA	6998///6997	19.8763	1.00424	0.488173	2.05713	0.0396733
HSD3B2	3284	26.167	-0.879739	0.359437	-2.44755	0.0143831
TEC	7006	15.7359	0.836697	0.398218	2.1011	0.0356318
DAPK2	23604	320.557	-0.392234	0.180907	-2.16815	0.0301473
EXTL1	2134	11.7698	1.8166	0.393907	4.61174	3.99e-06
PIK3CG	5294	227.681	-0.504152	0.219241	-2.29953	0.0214747
ANK3	288	104.265	0.620746	0.265641	2.33678	0.0194504
TNNI2	7136	13.6568	-1.55835	0.497986	-3.12931	0.00175218
TIAM1	7074	133.182	0.384696	0.178941	2.14985	0.0315674
TCL1B	9623	64.8232	0.508246	0.157801	3.2208	0.00127833
S1PR4	8698	933.164	-0.36484	0.127887	-2.85283	0.0043332
LIN7A	8825	89.6038	-0.579098	0.259579	-2.23091	0.0256869
ACSBG1	23205	30.9882	-1.02377	0.398304	-2.57032	0.0101604
TLE3	7090	398.74	-0.477674	0.218114	-2.19002	0.0285229
ITGA2B	3674	577.843	-1.10967	0.436927	-2.53971	0.0110943
OCA2	4948	35.1708	0.585448	0.288108	2.03204	0.0421495
PML	5371	21.5576	-0.67197	0.305148	-2.20211	0.0276576
NA	7310///6728	39.9964	-0.561545	0.2853	-1.96826	0.0490382
CYP4F3	4051	1468.03	-0.577966	0.274107	-2.10854	0.0349841
MGAM	8972	1731.48	-0.686981	0.308887	-2.22406	0.0261446
T	6862	51.5197	0.9186	0.388964	2.36166	0.0181933
PTP4A3	11156	177.048	-0.57723	0.189364	-3.04827	0.00230166
APMAP	57136	2003.15	-0.606324	0.20672	-2.93307	0.00335625
BCL2L1	598	81.858	-0.521258	0.209213	-2.49152	0.0127197
ATF7	11016	55.083	-0.43529	0.189248	-2.3001	0.0214424
PTPN6	5777	2903.46	-0.366566	0.141499	-2.5906	0.00958096
CBX4	8535	396.122	-0.478524	0.218129	-2.19377	0.0282522
TNFRSF8	943	248.86	-0.415791	0.141829	-2.93164	0.00337174
TULP2	7288	84.7643	-0.405484	0.190174	-2.13217	0.0329929
MAFK	7975	24.9503	-0.870505	0.417322	-2.08593	0.0369848
NA	1556///1555	19.9391	1.00116	0.358907	2.78945	0.00527969
AQP8	343	31.4106	0.865	0.297646	2.90614	0.00365918
F2RL2	2151	31.4033	-0.851284	0.270366	-3.14864	0.00164034
DGKI	9162	24.9989	-0.654364	0.333213	-1.9638	0.0495532
NA	101060181///51710	20.8325	1.14319	0.383275	2.98268	0.00285738
RNF40	9810	361.653	-0.236385	0.111597	-2.11821	0.0341572
COX20	116228	739.972	0.258047	0.128666	2.00556	0.0449034
LILRB5	10990	22.9562	-1.21812	0.434627	-2.80269	0.00506788
MIOS	54468	194.09	0.214296	0.10457	2.04931	0.0404314
SLK	9748	481.501	0.226977	0.0982634	2.30988	0.0208947
MXD1	4084	438.416	-0.672942	0.3387	-1.98684	0.04694
FOXE1	2304	8.93637	1.58086	0.460108	3.43585	0.000590704
ZNF124	7678	229.065	0.282292	0.141731	1.99174	0.0463995
PCDH8	5100	9.71831	0.98604	0.489159	2.01579	0.0438223
HSPH1	10808	315.877	-0.357082	0.168886	-2.11434	0.0344864
CCL25	6370	33.0299	0.8943	0.447294	1.99936	0.0455696
GRIN2D	2906	14.9553	-1.24744	0.458845	-2.71866	0.00655461
ERN1	2081	158.5	-0.294001	0.11254	-2.61241	0.00899063
TTTY14	83869	9.57437	0.941316	0.464126	2.02815	0.0425454
IL18RAP	8807	842.13	-0.607823	0.304529	-1.99594	0.0459401
CDKL2	8999	20.9132	-0.75323	0.359207	-2.09693	0.0360002
GNG5	2787	1617.08	-0.236581	0.111031	-2.13076	0.0331093
APOBEC1	339	62.5213	0.381394	0.160504	2.37622	0.0174909
FSCN2	25794	4.69578	-1.07592	0.502665	-2.14044	0.0323196
CEACAM4	1089	273.293	-0.567536	0.268388	-2.11461	0.0344636
ALOX12	239	135.185	-0.700695	0.286105	-2.44908	0.014322
ART4	420	34.3353	0.537616	0.271489	1.98025	0.0476754
HIST1H2BN	8341	34.9975	1.04051	0.414169	2.51229	0.0119951
UBN1	29855	498.844	-0.420621	0.204628	-2.05554	0.0398268
DEFA4	1669	505.465	-1.67643	0.634265	-2.64311	0.00821494
PRRG4	79056	364.572	-0.454847	0.181795	-2.50198	0.01235
DSC1	1823	41.0954	0.802871	0.386088	2.0795	0.0375713
CENPF	1063	7.94945	1.0804	0.446951	2.41727	0.0156375
USP34	9736	4179.78	0.234495	0.0980847	2.39074	0.0168147
PGLYRP1	8993	518.196	-1.25976	0.545655	-2.30871	0.0209597
RAC2	5880	1674.76	-0.37243	0.100688	-3.69885	0.000216579
NGLY1	55768	407.279	0.209838	0.10405	2.0167	0.0437266
NA	727837///6757	13.6583	1.44469	0.485757	2.9741	0.00293851
TCP10	6953	61.3661	0.709446	0.316103	2.24435	0.0248101
GLRX3	10539	41.4474	0.633866	0.260527	2.43301	0.0149737
ATP2A3	489	317.279	-0.527096	0.155684	-3.38568	0.000710025
NA	102466616///93655///7982	159.711	-0.40538	0.196419	-2.06385	0.0390323
NA	101930388///101928143///8650	412.958	-0.446352	0.200598	-2.2251	0.0260744
THEMIS2	9473	1519.31	-0.353417	0.152225	-2.32168	0.0202503
CRYGA	1418	14.6418	-1.13307	0.508392	-2.22872	0.0258323
HCN2	610	22.1674	-0.702675	0.34522	-2.03544	0.0418066
MUSK	4593	11.2509	-1.14514	0.488462	-2.34438	0.0190588
TNFRSF1A	7132	2151.93	-0.440889	0.220886	-1.996	0.0459335
FCAR	2204	471.884	-0.475463	0.21543	-2.20704	0.0273113
RBCK1	10616	227.845	-0.345683	0.158834	-2.17638	0.0295268
CRYGB	1419	23.598	-0.783372	0.358315	-2.18627	0.028796
NA	100132399///100101629///100008586///729447///729442///729431///729428///729422///729408///729396///645073///645051///645037///26749///26748///2579///2578///2577///2576///2575///2574///2543	12.1154	-1.327	0.387589	-3.42374	0.000617662
RASSF8	11228	22.8457	0.892641	0.361666	2.46814	0.0135818
LPAL2	80350	13.0638	-1.21585	0.439723	-2.76503	0.00569183
FAM214B	80256	545.684	-0.356124	0.168583	-2.11246	0.0346474
RAB1A	5861	418.372	-0.304877	0.130095	-2.3435	0.0191038
LILRA2	11027	1333.73	-0.440881	0.181056	-2.43506	0.0148894
AKAP9	10142	21.1733	0.819366	0.374447	2.1882	0.0286549
LILRA1	11024	189.923	-0.465598	0.158261	-2.94196	0.00326146
CSNK1D	1453	432.328	-0.343408	0.16402	-2.0937	0.0362865
NA	8369///8361	50.9202	0.608653	0.302164	2.01431	0.0439768
MGAT3	4248	11.0637	-0.690347	0.352026	-1.96107	0.0498711
NDEL1	81565	1313.61	-0.496793	0.196356	-2.53006	0.0114043
EDDM3A	10876	7.65016	-1.95896	0.478984	-4.08981	4.32e-05
CHIT1	1118	29.8423	-1.15418	0.43049	-2.68108	0.00733845
CAV3	859	22.9843	-1.2094	0.41354	-2.92451	0.00345
RASGRP2	10235	909.932	-0.288105	0.140367	-2.05251	0.0401204
AKAP13	11214	62.6586	-0.463402	0.23144	-2.00225	0.0452575
LOC643733	643733	14.3309	0.936996	0.47246	1.98323	0.047342
RING1	6015	127.834	-0.473262	0.241266	-1.96158	0.0498115
MID2	11043	210.098	0.277921	0.12177	2.28233	0.0224696
GLP1R	2740	117.736	0.496216	0.189806	2.61434	0.00894011
MAX	4149	235.129	-0.481089	0.150491	-3.19679	0.00138964
MYO9B	4650	294.203	-0.213236	0.0972481	-2.1927	0.0283289
XPNPEP1	7511	160.617	-0.385775	0.174485	-2.21094	0.0270402
GRM2	2912	21.0916	1.05733	0.429846	2.4598	0.0139014
RAB3D	9545	267.199	-0.438043	0.206844	-2.11775	0.0341961
SSTR1	6751	12.858	-1.62918	0.581329	-2.80252	0.00507056
HOXA11	3207	7.30201	1.29527	0.478343	2.70783	0.0067725
GFI1B	8328	65.4766	-0.650823	0.318889	-2.04091	0.0412602
POU4F3	5459	9.15615	1.08664	0.513664	2.11547	0.0343895
KCNA2	3737	8.70711	-1.4865	0.523207	-2.84114	0.00449531
SOX14	8403	9.07721	-1.326	0.512912	-2.58524	0.00973103
NA	26584///26582///26581	10.4749	1.07141	0.529191	2.02463	0.0429059
LILRA6	79168	1631.37	-0.396736	0.153396	-2.58635	0.00969991
GPR39	2863	9.31356	-1.28939	0.617892	-2.08675	0.0369103
SNTB1	6641	60.4932	-0.572785	0.224409	-2.55241	0.010698
PCBP1	5093	2716.94	-0.253204	0.116061	-2.18166	0.0291348
ACTN1	87	3051.97	-0.367562	0.156693	-2.34575	0.0189889
XRCC5	7520	1022.9	-0.233351	0.0857726	-2.72058	0.00651671
CLIC1	1192	3041.27	-0.276881	0.0997446	-2.7759	0.00550487
BSG	682	515.056	-0.271527	0.115699	-2.34684	0.0189333
NRDC	4898	878.863	-0.233054	0.117911	-1.97652	0.0480954
ARPC3	10094	2508.63	-0.261304	0.113041	-2.31157	0.0208012
YWHAB	7529	1490.06	-0.211038	0.0914734	-2.3071	0.0210495
FLOT1	10211	226.049	-0.825924	0.303908	-2.71768	0.00657421
MAP1LC3B	81631	870.032	-0.375902	0.146061	-2.5736	0.0100647
GOT1	2805	78.7902	-0.467588	0.226016	-2.06883	0.0385623
RAB8A	4218	1922.8	-0.300484	0.110095	-2.72932	0.00634647
GABARAPL1	23710	155.009	-0.486132	0.218751	-2.22231	0.0262625
LCP1	3936	4644.35	-0.318304	0.141661	-2.24694	0.0246438
NADK	65220	470.972	-0.448373	0.204863	-2.18865	0.0286221
NXF1	10482	470.182	-0.188803	0.0903167	-2.09045	0.0365774
POR	5447	200.483	-0.311195	0.125665	-2.47638	0.0132722
TUBB4B	10383	468.994	-0.337358	0.0844632	-3.99414	6.49e-05
FBXL5	26234	2628.85	-0.344031	0.15814	-2.17548	0.0295943
PSMB8	5696	1082.35	-0.223915	0.0858997	-2.6067	0.00914188
COL18A1	80781	270.224	-0.596809	0.283141	-2.10781	0.0350471
CORO1A	11151	4257.12	-0.307132	0.102947	-2.98341	0.00285059
NA	2630///2629	168.272	-0.476026	0.186369	-2.55421	0.0106428
WBP2	23558	852.577	-0.275372	0.127887	-2.15324	0.0312996
MYD88	4615	3254.58	-0.29996	0.132786	-2.25898	0.0238845
SNAP23	8773	1944.33	-0.29407	0.137519	-2.13839	0.0324853
USP10	9100	194.085	0.308077	0.11127	2.76873	0.00562745
NA	100533970///30851	422.571	-0.276191	0.137105	-2.01445	0.0439621
NT5C2	22978	775.12	-0.343428	0.133843	-2.5659	0.0102907
FOS	2353	2460.28	-1.21282	0.491672	-2.46672	0.0136356
CXCR4	7852	3125.63	-0.471434	0.207046	-2.27695	0.0227895
MFSD10	10227	169.101	-0.332923	0.165562	-2.01087	0.0443396
CASP4	837	576.799	-0.364198	0.13943	-2.61205	0.00900014
MSH2	4436	85.0984	0.380891	0.19	2.00468	0.044997
ZFPL1	7542	111.057	-0.27897	0.124359	-2.24327	0.0248797
WDR18	57418	23.4526	-1.13997	0.527917	-2.15936	0.0308219
RAB27A	5873	923.859	-0.384022	0.161271	-2.38122	0.0172555
CIR1	9541	260.562	-0.236385	0.116635	-2.0267	0.0426932
PLA2G16	11145	28.0381	-0.804587	0.392737	-2.04867	0.0404948
CD200	4345	37.9692	0.574852	0.261934	2.19465	0.028189
PRUNE1	58497	390.223	-0.285355	0.126909	-2.2485	0.024544
BMP7	655	27.5453	1.21562	0.401257	3.02952	0.00244943
TST	7263	120.645	-0.634913	0.234098	-2.71216	0.00668458
CYTIP	9595	2042	-0.314173	0.144353	-2.17642	0.0295239
ABCB7	22	108.326	0.352781	0.159484	2.21202	0.0269654
MFAP5	8076	51.7514	0.33401	0.15605	2.1404	0.0323227
KIAA0922	23240	598.065	-0.251661	0.0888828	-2.83138	0.00463469
GRIA1	2890	18.3459	-0.811042	0.381473	-2.12608	0.0334968
FRAT2	23401	2514.1	-0.526384	0.229559	-2.29302	0.0218467
RIT1	6016	366.24	-0.580791	0.153422	-3.78557	0.000153358
NFE2	4778	1250.84	-0.408622	0.166001	-2.46157	0.0138332
NCF2	4688	5817.94	-0.320395	0.151579	-2.11372	0.0345391
EPOR	2057	80.6448	-0.797422	0.406514	-1.96161	0.049808
SLC12A5	57468	70.8249	0.919044	0.295189	3.11341	0.00184942
LYL1	4066	258.917	-0.541753	0.173048	-3.13065	0.00174421
MAPK13	5603	292.513	-0.290169	0.123301	-2.35333	0.0186063
2018-03-02	51257	274.015	-0.306488	0.117579	-2.60665	0.00914317
ARC	23237	8.9871	-1.19672	0.517334	-2.31324	0.0207092
INVS	27130	61.9134	-0.422308	0.197507	-2.13819	0.0325011
KCNJ15	3772	1873.93	-0.704005	0.214339	-3.28454	0.00102151
RAB6B	51560	16.8021	-1.06182	0.498739	-2.129	0.0332542
CST7	8530	1129.55	-0.458395	0.189495	-2.41904	0.0155617
TEF	7008	8.31899	-1.24104	0.534935	-2.31998	0.0203422
PTPRJ	5795	101.206	-0.775986	0.239103	-3.24541	0.00117282
GABPA	2551	56.0259	-0.40688	0.187385	-2.17136	0.0299043
STX11	8676	249.667	-0.557191	0.246141	-2.2637	0.0235924
KCNK2	3776	8.89491	1.03144	0.506008	2.03838	0.0415123
ZFAND5	7763	1970.64	-0.253052	0.118146	-2.14186	0.0322045
NA	79159///11078	1333.94	-0.369256	0.163478	-2.25875	0.0238987
NR5A1	2516	28.9379	0.837298	0.324553	2.57985	0.00988442
2018-09-04	5414	15.1204	-1.51767	0.431015	-3.52116	0.000429663
DEFB1	1672	52.7276	0.589008	0.19431	3.03128	0.00243516
P2RX1	5023	258.269	-0.520935	0.210629	-2.47323	0.0133897
BARX2	8538	40.7761	-0.84243	0.348032	-2.42055	0.015497
FUT7	2529	183.076	-0.807029	0.239351	-3.37173	0.000746968
GBX2	2637	6.31057	-1.24733	0.539517	-2.31194	0.0207812
SIGLEC9	27180	226.688	-0.380888	0.187533	-2.03104	0.0422505
GBAP1	2630	88.9694	-1.03715	0.314009	-3.30292	0.000956824
NA	23053///6303	31.3907	-0.577927	0.245736	-2.35182	0.0186819
LST1	7940	2178.75	-0.362569	0.166728	-2.17461	0.0296596
NKX2-1	7080	17.9944	0.941431	0.431246	2.18305	0.0290323
PAK5	57144	4.17446	-1.51559	0.551625	-2.74749	0.00600526
ADGRE3	84658	850.521	-0.430897	0.215055	-2.00366	0.0451064
FPR2	2358	1184.36	-0.509571	0.24639	-2.06815	0.0386256
DHRS7	51635	1161.74	-0.37219	0.138384	-2.68954	0.00715505
NA	283345///10233	122.464	0.477345	0.242338	1.96975	0.0488675
KIR2DL1	3802	28.5803	1.04071	0.496737	2.09508	0.0361635
ST3GAL6	10402	169.053	-0.462131	0.207503	-2.2271	0.0259404
ADRA1D	146	8.04826	1.00892	0.431681	2.33719	0.0194295
GCNT2	2651	12.0965	1.10058	0.45328	2.42805	0.0151804
NA	27201///8532	19.0379	-0.944733	0.39912	-2.36704	0.017931
CCKAR	886	21.9827	0.933184	0.40512	2.30348	0.0212521
MRPS11	64963	139.669	-0.460232	0.179778	-2.55999	0.0104674
ERG	2078	20.0293	0.875034	0.408952	2.1397	0.0323792
NA	100526693///10093	991.25	-0.230729	0.103113	-2.23762	0.0252457
LAT2	7462	170.58	0.410419	0.200934	2.04256	0.0410963
KMT2D	8085	63.6361	-0.555796	0.208016	-2.6719	0.00754239
PCDHGA3	56112	21.3967	-1.03995	0.468993	-2.2174	0.0265954
MYH9	4627	2271.01	-0.473721	0.112684	-4.20399	2.62e-05
HSPA5	3309	1054	-0.171435	0.0763163	-2.24637	0.02468
EXOC7	23265	114.672	-0.564805	0.175325	-3.22148	0.00127529
ATP6V0D1	9114	2838.44	-0.28653	0.11692	-2.45065	0.0142599
MAPK3	5595	304.114	-0.926682	0.28085	-3.29957	0.000968335
MYL6	4637	7020.89	-0.215248	0.0997324	-2.15826	0.0309078
GRINA	2907	476.401	-0.412227	0.196206	-2.101	0.0356413
TUBA4A	7277	1651.9	-0.4338	0.176816	-2.4534	0.0141512
AGRN	375790	34.3729	0.697185	0.328643	2.1214	0.0338878
SCAP	22937	428.968	-0.306045	0.122507	-2.49818	0.0124831
KHNYN	23351	302.941	-0.333031	0.103441	-3.21952	0.00128405
RMND5A	64795	52.287	-0.63869	0.287618	-2.22062	0.0263769
CEBPB	1051	7753.79	-0.388481	0.151004	-2.57265	0.0100922
RPRD2	23248	697.818	0.438379	0.158516	2.76551	0.00568335
STX10	8677	529.211	-0.34812	0.139965	-2.48719	0.0128755
IL1RN	3557	728.48	-0.516989	0.206657	-2.50168	0.0123606
SLC25A44	9673	480.381	-0.410693	0.168557	-2.43651	0.0148296
MSL1	339287	1271.22	-0.525124	0.183368	-2.86377	0.00418628
CAMSAP2	23271	75.2168	0.485589	0.212911	2.28072	0.0225651
CIC	23152	286.771	-0.221737	0.0971249	-2.283	0.0224301
MEGF9	1955	2230.67	-0.513859	0.200486	-2.56307	0.0103752
POLD3	10714	151.002	0.349261	0.125062	2.7927	0.00522707
C2CD2	25966	91.3802	0.289283	0.146337	1.97683	0.0480609
MISP	126353	43.6886	1.32271	0.342612	3.86067	0.000113077
UBXN2B	137886	512.047	-0.443054	0.2065	-2.14554	0.0319096
SLC9A8	23315	226.621	-0.481812	0.212724	-2.26496	0.0235151
NACC2	138151	467.752	-0.290574	0.124488	-2.33415	0.0195877
ANGPTL2	23452	95.1104	0.296332	0.137023	2.16264	0.030569
TSR2	90121	252.716	0.184386	0.09119	2.022	0.043176
NA	101060817///2653	89.9884	0.395065	0.133528	2.95867	0.00308966
MCAT	27349	48.0957	-0.417247	0.184853	-2.25718	0.0239969
SETD1B	23067	820.618	-0.462851	0.151281	-3.05954	0.0022168
PCNX1	22990	179.959	-0.58499	0.242621	-2.41113	0.0159033
TNNT1	7138	8.63078	-0.988916	0.495377	-1.99629	0.0459022
SASH1	23328	124	-0.406027	0.19204	-2.11429	0.0344908
CEP170B	283638	119.675	0.265696	0.131686	2.01765	0.0436281
LOC730101	730101	46.2353	0.614455	0.297078	2.06833	0.0386087
TCF25	22980	981.153	0.282411	0.121659	2.32132	0.0202693
PPFIA3	8541	18.252	1.27333	0.395803	3.21709	0.001295
SOSTDC1	25928	7.08065	1.11536	0.562191	1.98394	0.0472621
G0S2	50486	252.287	-1.12445	0.334064	-3.36598	0.00076273
PINLYP	390940	13.646	-1.00765	0.473341	-2.1288	0.0332709
SH3BP1	23616	291.928	-0.308938	0.140649	-2.19651	0.0280552
SECTM1	6398	1279.89	-0.435731	0.196513	-2.21731	0.0266016
LOC103344931	103344931	111.185	0.325864	0.132544	2.45854	0.0139502
TCHH	7062	17.9755	-1.00258	0.347138	-2.88814	0.0038753
NGDN	25983	301.818	0.305141	0.138299	2.20639	0.0273567
RSAD2	91543	221.304	0.647059	0.284071	2.27781	0.022738
AKIRIN2	55122	129.845	-0.418343	0.16341	-2.56009	0.0104645
CLMN	79789	88.3099	0.404817	0.178763	2.26454	0.0235407
POLR2E	5434	305.929	-0.220849	0.106268	-2.07823	0.0376886
NA	84099///3398	652.328	0.530768	0.21562	2.46158	0.0138325
SETD4	54093	41.6936	0.71376	0.334269	2.13528	0.0327378
MYCL	4610	368.722	0.289275	0.0882212	3.27897	0.00104188
GFOD2	81577	87.824	-0.730884	0.347622	-2.10253	0.0355071
LOC440434	440434	501.503	-0.307241	0.143696	-2.13813	0.0325061
PPBP	5473	5745.04	-0.602519	0.305016	-1.97537	0.0482265
HNRNPA1	3178	1108.57	0.32119	0.115743	2.77502	0.00551978
ADAMTS2	9509	29.2481	-0.825308	0.389583	-2.11844	0.034138
HIST1H4J	8363	45.1123	1.20017	0.410206	2.92578	0.00343599
SSTR5	6755	8.32128	0.975269	0.48084	2.02826	0.0425336
TNFRSF21	27242	19.919	1.01978	0.384471	2.65244	0.00799129
GPR1	2825	37.0698	-1.0634	0.359236	-2.96018	0.00307461
ZBTB33	10009	19.9482	0.565616	0.249907	2.2633	0.0236169
NA	693197///283131	342.836	-0.487456	0.21985	-2.21722	0.0266079
ZNF394	84124	341.005	-0.372361	0.157403	-2.36565	0.0179985
IPCEF1	26034	441.465	-0.192991	0.0914916	-2.10939	0.034911
AHCTF1	25909	332.474	-0.455437	0.178861	-2.54632	0.0108865
PWAR5	8123	47.7165	0.46629	0.205619	2.26773	0.0233454
LOC100287590	100287590	20.8393	0.809424	0.40201	2.01344	0.0440685
PPFIA4	8497	7.08631	-1.00228	0.495089	-2.02444	0.0429245
BICDL1	92558	96.7718	-0.376741	0.173	-2.17769	0.029429
TRIM58	25893	132.453	-1.46898	0.400986	-3.66341	0.000248879
TRPC2	7221	12.3779	-1.03682	0.463904	-2.23498	0.0254188
LOC257152	257152	25.0201	0.759277	0.327566	2.31793	0.0204529
NA	100533970///30851///5026	96.1027	-0.363194	0.157942	-2.29954	0.0214743
AGPAT1	10554	432.366	-0.38333	0.0932396	-4.11124	3.94e-05
ACVR2B-AS1	100128640	93.616	-0.611879	0.286869	-2.13295	0.0329286
LOC101929165	101929165	83.3742	0.399857	0.202975	1.96999	0.0488399
KCNV1	27012	32.5017	1.15237	0.432791	2.66264	0.007753
INSRR	3645	22.2789	0.922727	0.383525	2.40591	0.0161323
MYH7B	57644	7.73468	1.12624	0.500241	2.25138	0.0243613
NCLN	56926	29.688	0.668509	0.322818	2.07085	0.0383726
NA	100288332///728741///728734///23117	16.4669	-0.81515	0.385077	-2.11685	0.0342724
SMG7-AS1	284649	7.97512	0.839395	0.380246	2.20751	0.0272787
GK3P	2713	202.015	-0.461906	0.199339	-2.31719	0.0204934
ZNF721	170960	2452.38	0.417448	0.163184	2.55814	0.0105233
PRINS	100169750	207.69	0.540023	0.128125	4.21481	2.5e-05
NA	144195///6515	1038.9	-0.529126	0.237237	-2.23036	0.0257233
ADGRD2	347088	11.8964	-1.29131	0.445678	-2.89742	0.00376249
GK6P	201989	178.217	-0.337295	0.169833	-1.98604	0.0470288
YIPF3	25844	353.225	-0.363194	0.15587	-2.33011	0.0198004
MUC7	4589	21.7281	0.988491	0.386325	2.5587	0.0105063
KIR3DX1	90011	69.0462	-0.533646	0.270146	-1.9754	0.0482226
DHFRP3	1720	12.1805	-0.889317	0.415636	-2.13965	0.032383
MICU1	10367	369.455	-0.346426	0.124891	-2.77382	0.00554023
NA	28831///28823///26586///3546///3537	56.4008	0.767323	0.283044	2.71097	0.00670877
PMCHL1	5369	9.55148	1.56979	0.615276	2.55136	0.0107302
NA	102723479	10.0915	0.926002	0.418009	2.21527	0.0267415
NA	102725526///28396///3507///3502///3501///3500///3494///3493///3492	22.4271	-1.29115	0.579491	-2.22807	0.0258757
PRAMEF11	440560	57.5841	-0.659809	0.26057	-2.53217	0.0113358
MT4	84560	15.7615	-1.04008	0.445542	-2.33441	0.0195742
BTF3P12	652963	74.0977	0.33771	0.170695	1.97844	0.0478791
NA	100529257///51241	170.888	0.506541	0.125112	4.04869	5.15e-05
CNPY4	245812	24.1898	1.04841	0.509223	2.05884	0.0395092
CHCHD2	51142	2314.12	-0.152927	0.0727717	-2.10146	0.0356003
S100A6	6277	7511.66	-0.199139	0.100062	-1.99016	0.0465729
NA	102465256///64114	678.467	-0.276526	0.112282	-2.46278	0.0137863
JPT1	51155	595.255	-0.322244	0.141613	-2.27552	0.0228748
ZNF106	64397	684.119	-0.234594	0.0991834	-2.36526	0.0180176
PRR13	54458	1926.74	-0.327677	0.12576	-2.60557	0.00917221
MAPKAP1	79109	162.986	-0.276879	0.127536	-2.171	0.0299315
SPIN1	10927	155.88	0.344209	0.173014	1.98949	0.0466477
CCDC47	57003	240.529	-0.338936	0.150952	-2.24532	0.0247478
USP39	10713	123.737	-0.285919	0.131473	-2.17473	0.0296503
NA	100527943///55969	2638.66	-0.325246	0.132611	-2.45263	0.0141814
CAB39	51719	1603.35	-0.291836	0.141065	-2.0688	0.0385647
PMEPA1	56937	11.3331	-0.887301	0.393806	-2.25314	0.0242504
CYBRD1	79901	17.6288	-1.51059	0.625839	-2.41371	0.0157909
TOLLIP	54472	149.635	-0.465114	0.145336	-3.20026	0.00137302
NOP10	55505	1877.32	-0.309715	0.144552	-2.14258	0.0321469
LAMTOR3	8649	573.225	-0.361051	0.181119	-1.99345	0.0462123
MSRB1	51734	3549.95	-0.485934	0.178899	-2.71624	0.00660272
UBL5	59286	519.334	-0.247208	0.11906	-2.07633	0.0378632
ZFAND3	60685	609.651	-0.22697	0.113648	-1.99713	0.0458108
NA	317749///10901	205.526	0.288421	0.11389	2.53245	0.0113269
FAM53C	51307	831.023	-0.364664	0.180376	-2.02169	0.0432081
SNN	8303	1218.44	-0.388396	0.143404	-2.70841	0.00676069
COPS4	51138	351.916	0.236341	0.11053	2.13825	0.0324962
C20orf27	54976	112.786	-0.69408	0.302933	-2.2912	0.0219519
WDR26	80232	935.139	-0.312846	0.127901	-2.446	0.0144451
RMDN3	55177	211.661	0.216206	0.0878615	2.46076	0.0138643
RBM22	55696	477.785	-0.173171	0.0850035	-2.03722	0.041628
GLT8D1	55830	200.372	0.273196	0.137551	1.98614	0.0470183
ZNF395	55893	313.507	0.480817	0.176529	2.72373	0.00645496
DHX32	55760	170.822	0.47761	0.211215	2.26125	0.0237439
NAGK	55577	1532.61	-0.174885	0.0847219	-2.06423	0.0389963
NKIRAS2	28511	136.827	-0.356067	0.141824	-2.51062	0.0120518
FBRS	64319	243.371	-0.302552	0.131831	-2.295	0.021733
TYW1	55253	201.339	0.248662	0.109445	2.27202	0.0230854
TNFRSF12A	51330	86.3383	-0.620377	0.189054	-3.28147	0.00103266
VPS13C	54832	815.375	0.267832	0.134927	1.98501	0.047143
ZNF281	23528	340.809	-0.412901	0.172121	-2.3989	0.0164445
SNX10	29887	913.086	-0.413155	0.18848	-2.19204	0.0283767
GTF2IRD1	9569	69.3313	0.34512	0.159082	2.16945	0.0300483
KCTD5	54442	319.496	-0.255488	0.118813	-2.15033	0.0315288
GLYR1	84656	539.861	-0.353267	0.150749	-2.34342	0.0191081
PLPPR2	64748	260.046	-0.504078	0.186582	-2.70164	0.00689992
RCL1	10171	132.243	-0.282072	0.130949	-2.15406	0.0312357
DHDDS	79947	115.628	-0.393773	0.163406	-2.40979	0.0159616
ABHD4	63874	462.131	-0.272293	0.119486	-2.27887	0.0226748
2018-03-05	54708	243.294	-0.371853	0.16759	-2.21882	0.0264988
LEMD3	23592	498.669	0.235789	0.113073	2.08528	0.037044
TSSC4	10078	101.526	-0.423116	0.190538	-2.22064	0.0263757
HMP19	51617	23.6194	1.01491	0.37612	2.69836	0.00696826
ACTR8	93973	120.309	0.311029	0.148631	2.09263	0.0363823
DYSF	8291	1578.67	-0.4925	0.191396	-2.5732	0.0100762
C1orf109	54955	37.179	0.432233	0.209709	2.06111	0.0392929
OGN	4969	9.22253	1.59707	0.552802	2.88905	0.00386403
ZMAT5	55954	39.7688	0.887046	0.400158	2.21674	0.0266408
ZNF574	64763	33.4749	-0.679253	0.339007	-2.00366	0.0451068
TMEM38B	55151	55.3821	-0.316634	0.156458	-2.02376	0.0429945
MSRB2	22921	480.675	-0.483104	0.179049	-2.69817	0.00697227
C11orf71	54494	77.1827	0.270189	0.134653	2.00656	0.044796
VAV3	10451	174.81	-0.305622	0.137181	-2.22787	0.025889
PANK2	80025	535.704	-0.248583	0.108178	-2.2979	0.0215674
ARRB1	408	195.387	-0.341033	0.156875	-2.17392	0.0297114
NA	729238///653509	21.0983	0.812629	0.413485	1.96532	0.0493774
INTS8	55656	508.582	0.171922	0.0869647	1.97692	0.0480508
ANO10	55129	72.5282	-0.63762	0.269248	-2.36815	0.0178772
GMIP	51291	811.287	-0.312258	0.129213	-2.41662	0.0156654
C1RL	51279	432.928	-0.432831	0.195966	-2.2087	0.0271954
SPRR3	6707	18.9117	1.0494	0.410929	2.55373	0.0106575
GALNT11	63917	285.985	0.293944	0.140954	2.08539	0.0370337
AP1AR	55435	126.081	0.40232	0.146129	2.75319	0.00590184
PKNOX2	63876	43.6875	-1.02675	0.471669	-2.17685	0.0294916
ZNHIT2	741	34.844	-0.930335	0.444052	-2.0951	0.0361617
RABEP2	79874	25.5729	0.921548	0.366992	2.51108	0.0120361
CYB5R4	51167	760.243	-0.430436	0.192152	-2.24008	0.0250856
NA	752014///51005	40.2991	-0.84638	0.247835	-3.41509	0.000637605
TIGAR	57103	140.119	-0.269747	0.128375	-2.10125	0.0356189
WDCP	80304	53.312	0.54936	0.230664	2.38165	0.0172354
NA	100529257///55333	152.402	0.391041	0.16256	2.40551	0.0161497
PDLIM2	64236	582.549	-0.281834	0.133068	-2.11797	0.0341773
FKBPL	63943	26.7105	-0.838483	0.388377	-2.15894	0.0308547
BIN2	51411	1326.79	-0.357754	0.108809	-3.28791	0.00100935
RAB8B	51762	282.32	-0.3481	0.1644	-2.11739	0.034227
HSPA14	51182	135.127	0.323716	0.145479	2.22517	0.02607
MSRA	4482	274.442	-0.373731	0.167332	-2.23346	0.0255183
CENPQ	55166	29.3587	0.468272	0.21823	2.14578	0.0318908
AK5	26289	72.2235	0.644493	0.290412	2.21924	0.0264705
NOL12	79159	184.387	-0.281378	0.129523	-2.17241	0.0298246
CAPN10	11132	84.2887	0.418539	0.209339	1.99934	0.0455715
PGS1	9489	230.701	-0.51688	0.23873	-2.16512	0.0303784
NKAIN1	79570	20.3946	0.800057	0.401802	1.99117	0.046462
KDELC1	79070	14.7125	1.16126	0.544066	2.13442	0.0328087
CHIC2	26511	758.993	-0.413115	0.170476	-2.4233	0.0153801
B3GAT1	27087	28.4485	-1.4259	0.635791	-2.24272	0.0249151
SLC15A3	51296	660.422	-0.294099	0.145987	-2.01456	0.0439511
NINJ2	4815	136.134	-0.467123	0.229711	-2.03353	0.0419991
FBXO38	81545	87.2024	-0.402742	0.203119	-1.98279	0.0473907
CHST11	50515	291.005	-0.470161	0.208208	-2.25813	0.0239376
DEF8	54849	73.9967	-0.474848	0.230594	-2.05923	0.0394719
SAMD9	54809	215.111	-0.377622	0.170984	-2.20853	0.0272076
AGPAT4	56895	19.2565	1.22573	0.455596	2.69039	0.0071369
DCAF16	54876	157.238	0.346855	0.141391	2.45317	0.0141603
TREML2	79865	156.1	-0.932099	0.306918	-3.03696	0.00238975
SMPX	23676	8.46689	-1.18564	0.480424	-2.4679	0.0135909
PILRA	29992	771.24	-0.447962	0.177618	-2.52205	0.0116672
DHRS9	10170	366.834	-0.633057	0.271836	-2.32882	0.0198685
SYNPO2L	79933	9.49354	1.3888	0.509253	2.72714	0.00638862
NARF	26502	468.659	-0.344028	0.148099	-2.32296	0.0201812
TM6SF1	53346	398.88	-0.485607	0.171218	-2.83619	0.00456558
SLCO4A1	28231	22.3749	1.05004	0.464851	2.25887	0.0238917
NA	386724///29925	71.9451	-0.491476	0.214781	-2.28826	0.0221223
KLHL12	59349	56.5026	-0.930469	0.432339	-2.15217	0.0313838
L1TD1	54596	66.5219	-0.431754	0.161628	-2.67127	0.00755637
MRM1	79922	50.4971	0.577677	0.171321	3.37189	0.000746537
GIPC2	54810	14.5647	-0.92993	0.420892	-2.20943	0.0271449
SIGLEC5	8778	496.342	-0.605794	0.252811	-2.39623	0.0165646
LRRC36	55282	17.5028	0.837022	0.400654	2.08914	0.0366954
APOBR	55911	581.773	-0.5046	0.232143	-2.17367	0.0297302
EDAR	10913	164.034	0.340355	0.156298	2.17761	0.0294353
FOXL2	668	19.0298	0.885815	0.439224	2.01677	0.0437192
ANO2	57101	18.0732	0.989189	0.437456	2.26123	0.023745
ZNF385D	79750	10.9814	-0.919318	0.44838	-2.05031	0.0403342
GAN	8139	10.7681	-1.40575	0.460105	-3.05529	0.00224844
HAND1	9421	79.1391	-0.424512	0.131015	-3.24017	0.0011946
LRRC8E	80131	29.8174	-0.561826	0.258143	-2.17641	0.0295244
CCDC68	80323	15.043	1.02877	0.427023	2.40918	0.0159885
NA	286749///11036	6.28205	-1.30474	0.620922	-2.1013	0.0356146
GKN1	56287	7.06567	-1.17826	0.562825	-2.09348	0.036306
ATG3	64422	48.9629	-0.762323	0.166676	-4.57369	4.79e-06
DLK2	65989	54.7479	-0.684381	0.319684	-2.1408	0.0322899
MTMR10	54893	27.3641	-1.0868	0.501188	-2.16845	0.0301246
N6AMT1	29104	7.28232	1.18161	0.52815	2.23726	0.0252692
IL36G	56300	40.931	0.857314	0.261696	3.27599	0.00105293
C11orf16	56673	29.9901	0.585227	0.242414	2.41416	0.0157713
BTNL8	79908	300.334	-0.511469	0.218406	-2.34183	0.0191895
BIRC7	79444	61.1894	0.435754	0.21213	2.05419	0.0399577
CPS1-IT1	29034	9.69507	-0.992944	0.462119	-2.14868	0.0316599
CLEC1B	51266	262.196	-1.02358	0.267646	-3.8244	0.000131092
NA	101929115///4297	106.427	0.646681	0.320567	2.0173	0.0436638
PDZD7	79955	21.0413	0.758859	0.350951	2.16229	0.0305957
ATP1B4	23439	18.7877	0.704314	0.28185	2.4989	0.0124581
DAB1	1600	15.4928	1.03483	0.393061	2.63274	0.00846981
C7orf43	55262	294.997	-0.404481	0.201975	-2.00263	0.0452172
DHRS7B	25979	111.558	-0.502969	0.162626	-3.0928	0.00198278
NA	100616371///80700	150.813	-0.281498	0.136472	-2.06268	0.0391433
TAOK3	51347	1487.55	-0.248792	0.116861	-2.12896	0.0332579
GNB1L	54584	37.3859	-0.760805	0.367731	-2.06891	0.0385541
TMOD3	29766	113.804	-0.447012	0.201038	-2.22352	0.0261809
ZNF221	7638	10.2337	-1.49821	0.59162	-2.53239	0.0113287
GPR157	80045	59.2088	0.376904	0.164553	2.29047	0.0219939
ANKRD36B	57730	776.095	0.408572	0.183528	2.22621	0.0260004
MANSC1	54682	849.517	-0.498279	0.223194	-2.23249	0.0255825
TSPAN14	81619	847.387	-0.24337	0.120067	-2.02696	0.0426665
PLA2G12A	81579	80.3431	-0.619609	0.235258	-2.63374	0.0084451
RNF123	63891	157.956	-0.345415	0.11974	-2.8847	0.00391785
PKD2L2	27039	32.5289	0.642196	0.277792	2.31178	0.0207895
ASTE1	28990	140	0.297961	0.131071	2.27329	0.0230088
PECR	55825	42.2936	-1.08733	0.395724	-2.74768	0.00600176
ASCL3	56676	45.6086	0.913884	0.426188	2.14432	0.0320073
NPL	80896	402.462	-0.492098	0.194539	-2.52957	0.0114203
SH3BGRL3	83442	3182.28	-0.31968	0.0976985	-3.27211	0.00106749
PUS3	83480	157.015	0.387485	0.168624	2.29793	0.021566
MZB1	51237	22.9302	1.19659	0.305575	3.91585	9.01e-05
PTCH2	8643	20.6792	0.50112	0.255492	1.96139	0.0498332
GLP2R	9340	10.7501	0.909792	0.417184	2.18079	0.0291988
NPVF	64111	9.41479	1.33655	0.57528	2.32331	0.0201627
CLDN17	26285	29.5551	1.15791	0.424843	2.72551	0.00642025
CHRM2	1129	24.7849	1.34256	0.343588	3.90747	9.33e-05
NA	101928551///11086	28	-0.93086	0.337002	-2.76218	0.00574174
MPIG6B	80739	64.4542	-0.614394	0.252842	-2.42995	0.0151009
INSL6	11172	6.16229	-1.06291	0.533148	-1.99365	0.0461906
IL36A	27179	74.2651	0.405851	0.191273	2.12184	0.0338513
MED16	10025	72.4742	-0.775754	0.372122	-2.08468	0.0370987
OR51E2	81285	21.217	0.748052	0.361816	2.06749	0.0386881
OR1A2	26189	12.5945	0.92639	0.453577	2.04241	0.0411107
UBAP1	51271	359.408	-0.421035	0.15802	-2.66444	0.00771167
TOB2	10766	285.132	0.397504	0.150211	2.6463	0.00813779
EGLN1	54583	557.508	-0.495992	0.20967	-2.36559	0.0180016
DENR	8562	392.347	0.186701	0.0868483	2.14973	0.0315764
BHLHE41	79365	16.875	0.793059	0.400397	1.98068	0.0476268
MARK4	57787	55.6562	-0.728129	0.330637	-2.2022	0.0276511
NA	79020///5683	85.9817	-0.58049	0.226705	-2.56055	0.0104507
LRTM1	57408	58.5214	0.457311	0.229225	1.99504	0.0460389
ZFAND6	54469	1120.52	-0.175841	0.0880664	-1.99669	0.0458589
NA	102723559	72.6428	0.51806	0.261645	1.98001	0.0477021
PYCARD	29108	1236.51	-0.267701	0.119733	-2.23583	0.0253631
HSPB8	26353	21.9149	0.84522	0.413196	2.04557	0.0407992
CORO1C	23603	670.157	-0.49985	0.160502	-3.1143	0.00184381
VPS37B	79720	446.5	-0.388582	0.129877	-2.99193	0.00277222
PCIF1	63935	234.446	-0.281989	0.139342	-2.02371	0.0429998
R3HDM4	91300	2649.74	-0.398628	0.199294	-2.0002	0.0454788
KLHL22	84861	23.333	-0.912063	0.456336	-1.99867	0.0456443
NA	645840///114112	19.2392	0.823461	0.322219	2.5556	0.0106006
OPLAH	26873	58.2775	-0.84601	0.330348	-2.56097	0.0104382
ZNF764	92595	76.7977	0.628047	0.283411	2.21603	0.0266897
ZNF213-AS1	100507458	6.54756	0.891032	0.451454	1.97369	0.0484166
CERS2	29956	868.256	-0.295453	0.0936068	-3.15632	0.00159774
ISYNA1	51477	67.1076	0.40432	0.15766	2.5645	0.0103323
NA	101929219///100505650///440712	54.3581	0.512174	0.193154	2.65164	0.00801025
OR7E47P	26628	27.0335	-1.16972	0.481383	-2.42991	0.0151025
LAMA1	284217	26.3885	-0.805914	0.403287	-1.99836	0.0456773
TUBBP5	643224	43.4712	-0.531321	0.253358	-2.09712	0.0359832
SLC44A1	23446	86.3556	0.481444	0.205896	2.33828	0.0193725
SLC35B3	51000	178.1	-0.278416	0.125786	-2.21341	0.0268695
LPCAT2	54947	143.994	-0.493877	0.240072	-2.05721	0.0396664
UBQLN1	29979	75.9627	-0.369463	0.156322	-2.36348	0.018104
LAMTOR1	55004	1326.45	-0.277682	0.131712	-2.10824	0.0350101
UBE2R2	54926	2214.17	-0.345639	0.171686	-2.01321	0.0440929
PRELID1	27166	1928.26	-0.283165	0.138673	-2.04196	0.0411555
SSU72	29101	587.905	-0.33454	0.145255	-2.30311	0.0212724
NA	100529264///112398///53916	104.282	-0.451213	0.200195	-2.25387	0.0242045
CCNDBP1	23582	1189.27	-0.358541	0.136111	-2.63418	0.00843399
NA	81853///51522	948.475	0.171079	0.0767913	2.22784	0.0258912
TMUB1	83590	105.133	-0.314969	0.157379	-2.00134	0.0453556
NA	387522///387521///7335	194.343	-0.268496	0.130748	-2.05354	0.0400202
SH3BP5L	80851	210.769	-0.415288	0.157168	-2.64233	0.0082339
FERMT3	83706	1033.12	-0.305039	0.13327	-2.28888	0.0220863
SLC37A3	84255	149.935	-0.64898	0.270924	-2.39543	0.0166007
RAB18	22931	367.68	-0.510452	0.245066	-2.08292	0.0372589
DHX37	57647	12.01	1.01083	0.383829	2.63353	0.00845012
BRI3	25798	1923.58	-0.42078	0.140714	-2.99033	0.00278678
LATS2	26524	66.9586	-0.839931	0.244933	-3.42922	0.000605313
IRF2BPL	64207	1632.56	-0.289117	0.147403	-1.9614	0.0498323
CRISPLD1	83690	13.5492	-1.18086	0.526932	-2.24101	0.0250257
CPLX1	10815	10.129	1.22049	0.59646	2.04622	0.0407349
ITLN1	55600	33.1567	-0.801252	0.231946	-3.45448	0.000551351
ROPN1L	83853	166.062	-0.514524	0.24571	-2.09403	0.0362574
ABI3	51225	251.161	-0.25544	0.123142	-2.07435	0.0380466
RGS18	64407	1399.65	-0.402555	0.191002	-2.1076	0.0350655
ZNF670	93474	10.4961	1.08029	0.531494	2.03254	0.0420988
SLC39A3	29985	162.242	-0.326114	0.107074	-3.04568	0.00232151
GBA2	57704	191.711	-0.273192	0.122816	-2.22441	0.026121
PLEKHN1	84069	41.7273	0.807437	0.343395	2.35134	0.0187061
SRA1	10011	233.142	-0.429639	0.184304	-2.33114	0.019746
GCC2-AS1	644903	52.6578	0.45154	0.21	2.15019	0.0315404
APOA5	116519	63.5433	0.527158	0.251311	2.09763	0.0359376
CYP4F30P	100132708	7.28977	-1.17341	0.517028	-2.26953	0.0232364
CECR6	27439	91.5835	-0.804251	0.39539	-2.03407	0.0419445
CARD6	84674	313.557	-0.436213	0.211531	-2.06217	0.0391913
MIEN1	84299	383.627	-0.222854	0.0770335	-2.89294	0.00381653
ARHGAP9	64333	3618.44	-0.282775	0.131255	-2.15439	0.0312097
MON1A	84315	34.5272	-1.10904	0.465622	-2.38185	0.0172259
TXNDC17	84817	433.75	-0.19123	0.0861491	-2.21975	0.0264356
NA	100529209///440400///124944	4225.67	-0.210443	0.0982784	-2.14129	0.0322507
SLC44A2	57153	1017.41	-0.501391	0.202623	-2.4745	0.0133423
NA	767558///136319	3654.24	-0.249257	0.0934234	-2.66804	0.0076296
TTYH3	80727	361.906	-0.599378	0.185364	-3.23353	0.00122272
WDR34	89891	80.7549	-0.346693	0.155035	-2.23623	0.0253369
RNF185	91445	289.246	-0.292223	0.136124	-2.14675	0.0318134
UBTD2	92181	104.213	0.346506	0.147452	2.34996	0.0187754
TP53INP2	58476	231.647	-0.489251	0.240057	-2.03806	0.0415437
PPP1R18	170954	3219.41	-0.435522	0.126211	-3.45075	0.000559032
NA	100526842///497661///6139	531.907	-0.352368	0.151296	-2.32899	0.0198595
TMEM250	90120	236.972	-0.244582	0.123865	-1.97458	0.0483159
ATXN7L3	56970	299.966	-0.422851	0.12361	-3.42084	0.000624285
LEMD2	221496	114.342	-0.375113	0.149599	-2.50745	0.0121606
CMIP	80790	1001.1	-0.187204	0.0850988	-2.19984	0.0278183
NA	102465474///56927	466.248	-0.326829	0.152837	-2.13841	0.0324833
USP40	55230	71.8434	0.273219	0.1343	2.03439	0.0419124
KDELC2	143888	77.7118	0.354767	0.171441	2.06933	0.0385153
FAM219A	203259	195.169	0.430702	0.144857	2.97329	0.0029463
SYAP1	94056	303.598	-0.287115	0.133944	-2.14355	0.0320692
ARHGAP18	93663	38.4569	-0.888826	0.383338	-2.31865	0.0204141
CRAMP1	57585	202.641	0.315561	0.146085	2.16012	0.0307634
ARL8A	127829	276.546	-0.290001	0.145077	-1.99895	0.0456141
VSIR	64115	956.797	-0.492196	0.239396	-2.05599	0.0397831
ZNF275	10838	113.684	0.551388	0.266168	2.07158	0.0383047
TMEM87B	84910	119.121	0.297447	0.148037	2.00927	0.0445082
DEDD2	162989	1449.67	-0.287422	0.108974	-2.63753	0.00835132
GPANK1	7918	239.742	-0.312569	0.115663	-2.70241	0.00688395
RALGAPA2	57186	289.481	-0.482161	0.157855	-3.05446	0.00225466
MOB3A	126308	2246.29	-0.34583	0.144599	-2.39164	0.0167731
ZBTB21	49854	127.877	0.259704	0.125913	2.06257	0.0391539
CSRNP1	64651	274.892	-0.365397	0.182849	-1.99835	0.0456782
INAFM2	100505573	198.649	-0.625971	0.135687	-4.61334	3.96e-06
ITPRIP	85450	506.164	-0.390639	0.161193	-2.42342	0.0153749
SLC45A4	57210	301.602	-0.463152	0.222811	-2.07868	0.0376466
GLIPR2	152007	1681.86	-0.33527	0.15024	-2.23155	0.0256444
IFFO2	126917	64.2923	0.751933	0.362938	2.07179	0.0382847
CYB5D2	124936	110.517	-0.432239	0.147934	-2.92184	0.00347968
NAA25	80018	175.845	0.305845	0.107764	2.83811	0.0045382
PRICKLE1	144165	135.654	0.37516	0.164192	2.28488	0.0223197
ZDHHC12	84885	55.5616	-0.858177	0.39732	-2.15991	0.0307793
TTC7B	145567	74.4743	-0.623576	0.25147	-2.47972	0.0131485
ZBTB9	221504	170.111	-0.308945	0.0952027	-3.24513	0.00117397
RILPL1	353116	151.682	-0.37524	0.162211	-2.31328	0.0207073
IFT172	26160	114.099	0.252428	0.124393	2.02927	0.0424307
TMEM55A	55529	243.69	-0.403757	0.169634	-2.38017	0.0173047
OTUD6B-AS1	100506365	57.3609	0.348149	0.174164	1.99898	0.0456108
PARP10	84875	117.025	-0.383032	0.174922	-2.18973	0.0285438
TEAD2	8463	10.8022	0.743056	0.320363	2.31942	0.0203722
TBC1D20	128637	183.67	-0.333475	0.133905	-2.49039	0.0127605
NA	100653247///56940	416.862	-0.268098	0.0961338	-2.78881	0.00529028
ABTB1	80325	744.068	-0.666066	0.253924	-2.62309	0.00871351
LOC107985971	107985971	82.6179	0.620357	0.309363	2.00527	0.0449339
NA	100302132///375061	118.449	0.293471	0.13949	2.10389	0.0353884
RMI2	116028	103.03	0.617626	0.291774	2.1168	0.0342769
ZBTB47	92999	89.4957	-0.347789	0.151821	-2.29078	0.0219759
LCOR	84458	225.904	-0.297469	0.124844	-2.38272	0.0171854
IER5L	389792	13.059	0.967569	0.459572	2.10537	0.0352592
FAM102B	284611	213.544	0.273158	0.126912	2.15234	0.0313704
PWAR6	100506965	282.338	0.429744	0.178473	2.40789	0.016045
CDCA2	157313	24.0449	0.935308	0.46179	2.0254	0.0428265
CMPK2	129607	246.403	0.497389	0.247429	2.01023	0.0444068
NAPRT	93100	228.508	-0.507057	0.204527	-2.47916	0.0131692
ROBO2	6092	10.1349	1.05102	0.514054	2.04457	0.0408968
CYP4V2	285440	170.67	0.248942	0.125706	1.98035	0.0476646
TXNDC16	57544	80.8296	0.416335	0.211585	1.96769	0.0491033
TDRP	157695	33.4171	-0.647453	0.326625	-1.98225	0.047451
ZNF18	7566	109.6	-0.423194	0.167069	-2.53304	0.0113077
STXBP5	134957	174.473	-0.58951	0.242916	-2.42681	0.0152323
KIAA1143	57456	318.686	0.286206	0.110503	2.59002	0.00959695
SPRED1	161742	26.2451	-0.708238	0.321949	-2.19985	0.0278176
TTC32	130502	181.709	0.410633	0.17657	2.32562	0.020039
NA	100526772///389125///375346	33.2427	0.918731	0.339183	2.70866	0.00675561
FAM110C	642273	20.9315	0.80513	0.400273	2.01145	0.0442776
GRPEL2	134266	145.868	0.290007	0.142788	2.03103	0.0422519
WDR35	57539	135.455	0.329911	0.161284	2.04553	0.0408024
MED11	400569	286.143	-0.354238	0.161128	-2.19849	0.0279144
RNPC3	55599	545.351	0.284796	0.136536	2.08588	0.0369899
SLC39A11	201266	148.913	0.227999	0.115759	1.96959	0.0488851
ZNF213	7760	174.372	-0.424202	0.145553	-2.91442	0.00356345
FAM200B	285550	96.0856	-0.451977	0.204525	-2.20989	0.0271129
MBOAT1	154141	207.698	-0.368513	0.16371	-2.25101	0.0243847
UBLCP1	134510	417.278	-0.358652	0.15929	-2.25156	0.0243499
AAED1	195827	90.0938	0.350828	0.167191	2.09837	0.0358725
NACC1	112939	205.225	-0.295375	0.105865	-2.79012	0.00526884
TMEM63C	57156	67.6344	-0.515071	0.191234	-2.6934	0.00707267
LOC389831	389831	16.1188	-0.950921	0.412264	-2.30659	0.021078
C2orf76	130355	57.0937	-0.429968	0.199982	-2.15003	0.0315525
PCNX3	399909	65.9834	-0.628156	0.308192	-2.0382	0.0415302
CYB561D1	284613	431.446	-0.252544	0.0879453	-2.8716	0.00408402
ARFGEF3	57221	36.0712	-0.943529	0.323486	-2.91675	0.00353699
CTXN1	404217	11.3391	-1.26489	0.439933	-2.87519	0.0040379
C1orf52	148423	300.352	-0.238866	0.102786	-2.3239	0.0201306
ANKRD52	283373	31.3203	-0.862337	0.410599	-2.10019	0.035712
LINC00888	100505687	9.4618	-1.05033	0.459605	-2.28528	0.0222964
PYROXD2	84795	31.2737	-0.808633	0.348655	-2.31929	0.0203791
GAB3	139716	249.225	-0.339111	0.145692	-2.32759	0.0199337
PRMT9	90826	92.1542	0.331268	0.153766	2.15437	0.0312109
PEAR1	375033	50.2039	-0.984312	0.379366	-2.59462	0.00946948
LOC101927027	101927027	75.8105	0.448563	0.18632	2.40749	0.0160625
SRGAP2C	653464	452.336	0.244556	0.10003	2.44481	0.0144927
LRG1	116844	430.924	-0.672793	0.283097	-2.37655	0.0174756
NA	102724316///387647	34.5307	1.28006	0.413203	3.09788	0.00194908
SLC25A35	399512	36.0297	-0.754117	0.364694	-2.06781	0.038658
SLC13A5	284111	116.145	-0.347042	0.151482	-2.29098	0.0219648
ZNF397	84307	497.13	0.302019	0.1536	1.96627	0.049267
LOC729680	729680	27.7349	0.645582	0.323955	1.99282	0.0462817
METTL25	84190	56.6773	-0.783142	0.296771	-2.63888	0.00831811
SNHG10	283596	17.6308	-0.826615	0.403164	-2.05032	0.0403333
ZC3H12B	340554	24.0758	0.7938	0.356819	2.22465	0.0261045
RTN4RL2	349667	7.04159	-1.28693	0.505411	-2.54631	0.0108869
FAM212A	389119	29.8562	-0.845607	0.375205	-2.25372	0.0242137
AQP11	282679	10.1498	0.819726	0.364116	2.25128	0.024368
FITM1	161247	123.345	-0.404287	0.203941	-1.98237	0.0474382
CKAP2L	150468	42.1534	-0.68559	0.304959	-2.24814	0.0245675
KCTD21	283219	47.6217	-0.990504	0.382968	-2.58639	0.00969872
SHE	126669	33.4493	0.69811	0.239042	2.92045	0.00349523
CMTM2	146225	3478.24	-0.602466	0.277925	-2.16773	0.0301794
SYCN	342898	13.3668	1.0224	0.336672	3.0368	0.00239107
NEURL2	140825	19.8819	0.827693	0.408393	2.02671	0.0426923
SLC25A21-AS1	100129794	6.97425	-1.08055	0.524613	-2.0597	0.0394271
PRDM6	93166	10.4078	1.00115	0.460957	2.1719	0.0298634
LINC01816	100133985	14.2599	1.04765	0.418364	2.50415	0.0122746
C6orf99	100130967	15.3269	1.13523	0.376301	3.01681	0.00255446
LOC101926907	101926907	33.6513	0.66473	0.265445	2.50421	0.0122725
TSACC	128229	49.9038	0.738722	0.277613	2.66098	0.00779146
IL10RB-AS1	100288432	41.0581	-0.654845	0.284452	-2.30213	0.0213278
LRFN5	145581	15.4142	-1.32176	0.421784	-3.13374	0.00172597
PKHD1L1	93035	4.37873	-1.20284	0.589233	-2.04137	0.0412138
LINC00886	730091	36.6416	-0.886482	0.320744	-2.76383	0.00571269
C19orf81	342918	23.0008	-0.932459	0.391563	-2.38138	0.0172481
COLCA1	399948	18.5835	0.90981	0.381513	2.38474	0.0170911
COX7B2	170712	27.4495	-0.862146	0.285043	-3.02461	0.00248951
LINC01723	100505515	179.076	0.33775	0.128575	2.62688	0.00861725
LINC01350	101929093	10.4584	1.11444	0.449298	2.48041	0.0131232
TDRD10	126668	76.8006	0.359365	0.167183	2.14953	0.0315923
CTXN3	613212	10.8379	0.988229	0.466366	2.119	0.0340903
LINC00658	100507629	22.0216	1.32498	0.349217	3.79414	0.000148155
MYLK2	85366	27.0863	-0.967353	0.399111	-2.42377	0.0153604
PHF12	57649	215.378	-0.401695	0.179635	-2.23618	0.0253403
FBXW8	26259	14.3218	1.04834	0.482581	2.17235	0.0298292
SASS6	163786	58.8796	0.492012	0.245934	2.00058	0.0454372
TIMM29	90580	46.4432	0.66936	0.3271	2.04635	0.0407223
LINC00958	100506305	57.0755	0.643903	0.265417	2.42601	0.0152661
HOXC9	3225	46.2569	0.40327	0.183753	2.19463	0.0281901
ZNF30	90075	67.7202	0.441833	0.214094	2.06374	0.0390426
GRHL3	57822	23.3224	-0.790086	0.292373	-2.70232	0.00688578
LINC00933	100506874	19.7502	0.553552	0.273319	2.0253	0.0428369
S100A7A	338324	39.7527	0.887613	0.363102	2.44453	0.0145043
CLEC2L	154790	74.6555	-0.504182	0.213969	-2.35634	0.0184561
ERVH48-1	90625	13.6328	1.1123	0.482003	2.30767	0.0210178
LRRC4C	57689	66.0581	0.428876	0.189593	2.26209	0.0236915
LYSMD1	388695	143.271	0.436226	0.155819	2.79957	0.00511707
ADIRF-AS1	100133190	83.9655	0.516035	0.194166	2.6577	0.00786762
LOC101927272	101927272	19.7342	-1.0415	0.439177	-2.37147	0.0177174
MIR146A	406938	15.8204	1.01982	0.462487	2.20508	0.0274488
FAM209B	388799	105.917	-0.342752	0.171618	-1.99718	0.0458053
BPIFB2	80341	18.7336	0.789011	0.344676	2.28914	0.0220711
ZNF691	51058	57.8231	0.425818	0.208913	2.03826	0.0415241
LOC401052	401052	8.47726	0.969079	0.488463	1.98394	0.0472629
MIR4500HG	642345	13.4518	1.28754	0.460189	2.79785	0.0051444
PIRT	644139	42.3865	1.0506	0.325139	3.23125	0.00123251
LPIN3	64900	9.96091	0.739551	0.341074	2.1683	0.0301357
FRMD6-AS1	145438	64.6743	0.478075	0.207697	2.30179	0.0213468
LOC731157	731157	33.3695	0.874869	0.423746	2.06461	0.0389601
SELENOO	83642	87.1028	0.347321	0.160035	2.17028	0.0299857
SDCBP2-AS1	100507495	57.7873	0.425924	0.182136	2.33849	0.0193619
PTOV1-AS1	100506033	15.7123	-0.829842	0.390014	-2.12773	0.0333599
NA	284729///83715	10.7492	1.015	0.498942	2.0343	0.0419215
HRES1	3272	34.2392	0.729262	0.364139	2.0027	0.0452091
VSIG1	340547	10.4414	0.924948	0.401554	2.30342	0.0212551
PCGEM1	64002	38.4218	0.398175	0.202119	1.97001	0.0488377
SEMA4B	10509	274.419	-0.329873	0.156253	-2.11114	0.0347604
OR8D2	283160	55.3933	0.505397	0.242281	2.086	0.036979
LINC00309	150992	5.95363	1.66176	0.554561	2.99653	0.00273071
FRG1BP	284802	268.947	0.294204	0.123602	2.38026	0.0173006
NPEPL1	79716	97.6153	-0.462915	0.161155	-2.87248	0.00407261
EIF3J-AS1	645212	77.7526	0.313816	0.150759	2.08157	0.0373814
KIAA1324L	222223	31.9944	-0.674075	0.267611	-2.51886	0.0117736
ABCA9	10350	5.86996	1.24146	0.525668	2.36167	0.0181927
NRROS	375387	207.743	-0.452836	0.140858	-3.21483	0.00130521
MYPN	84665	24.8305	-1.09367	0.521977	-2.09526	0.0361483
NUDT19	390916	311.819	0.26343	0.102957	2.55864	0.0105082
HAPLN4	404037	29.6598	-0.800261	0.365871	-2.18728	0.0287223
ZNF280C	55609	40.4812	0.423453	0.182698	2.31777	0.0204619
C3orf70	285382	16.4325	-0.95637	0.363839	-2.62855	0.00857496
LOC101928963	101928963	172.068	-0.443112	0.209397	-2.11614	0.0343332
LOC100130987	100130987	89.8368	0.405704	0.169161	2.39832	0.0164703
SFR1	119392	120.734	0.507989	0.154562	3.28664	0.00101391
CAPSL	133690	17.9771	-0.905906	0.402728	-2.24943	0.0244853
STK4-AS1	100505826	47.1105	0.643474	0.257949	2.49458	0.0126107
TPTE2P5	100616668	13.9622	-0.973981	0.435691	-2.23548	0.0253855
RIPPLY2	134701	8.04668	1.05653	0.460078	2.29641	0.0216524
LINC01943	101928173	34.9375	0.924934	0.32461	2.84937	0.00438061
EMC3-AS1	442075	70.0221	0.543022	0.268327	2.02373	0.0429975
ZNF347	84671	9.14422	1.57827	0.518734	3.04254	0.0023459
LOC101930114	101930114	24.4967	-0.965302	0.408104	-2.36533	0.018014
KCNU1	157855	26.7284	1.08975	0.454405	2.3982	0.016476
C1QTNF1-AS1	100507410	20.2202	0.985594	0.314397	3.13487	0.0017193
B3GNT8	374907	165.033	-0.626372	0.298786	-2.09639	0.0360477
LINC00993	101929520	77.2716	-0.337137	0.154358	-2.18411	0.0289538
ELOVL2-AS1	100506409	57.7771	0.552933	0.20224	2.73405	0.00625608
LINC00644	101954204	13.9684	-1.0202	0.410766	-2.48364	0.0130046
LINC02314	100507277	17.9826	1.04835	0.420092	2.49551	0.0125775
C1orf100	200159	45.7666	0.693359	0.328476	2.11084	0.0347864
LINC00427	100507040	39.1239	-0.450393	0.228588	-1.97033	0.0488009
C12orf54	121273	39.4089	0.521805	0.265974	1.96186	0.0497782
ZNF705G	100131980	24.639	1.12513	0.317118	3.54798	0.000388204
CFAP52	146845	3.96391	-1.18882	0.596346	-1.9935	0.0462068
LOC101928111	101928111	13.4346	1.61601	0.474798	3.40357	0.000665117
LOC101927552	101927552	44.4037	-0.874147	0.306666	-2.85049	0.0043652
LOC100996671	100996671	14.7454	-1.00163	0.502435	-1.99355	0.0462014
ARHGAP36	158763	7.70359	1.16495	0.498885	2.3351	0.0195381
RBP7	116362	324.533	-0.323858	0.153627	-2.10808	0.0350243
NA	100129617///80790	86.2281	-0.360647	0.183026	-1.97047	0.0487846
RBM12B	389677	74.2332	0.360957	0.164094	2.1997	0.0278282
ADAMTS16	170690	12.0657	1.13274	0.473891	2.3903	0.0168348
ACOT12	134526	10.8115	1.26772	0.53466	2.37108	0.0177361
LOC100130964	100130964	9.93874	1.23432	0.585648	2.10761	0.0350646
C6orf58	352999	12.215	1.36162	0.358753	3.79541	0.000147397
COL24A1	255631	4.77038	-1.30026	0.584395	-2.22498	0.0260829
LINC01133	100505633	22.3247	0.74438	0.371303	2.00478	0.0449866
ANKS4B	257629	28.6925	-0.946676	0.385663	-2.45467	0.0141013
HOTAIR	100124700	9.49038	1.19925	0.53755	2.23095	0.0256845
SERPINB9P1	221756	87.6507	0.384137	0.150896	2.5457	0.0109057
BANCR	100885775	17.4464	1.06435	0.462822	2.29969	0.0214656
LINC01857	102724714	65.1912	0.391849	0.152711	2.56595	0.0102894
DNAJC27-AS1	729723	16.3581	1.02908	0.508204	2.02493	0.0428744
2018-03-11	441061	12.5936	-1.07217	0.530034	-2.02284	0.0430895
LINC02388	101927653	32.0648	-0.76056	0.32533	-2.33781	0.0193971
C5orf49	134121	15.6252	-1.03176	0.369933	-2.78904	0.00528643
LOC102724165	102724165	59.4651	1.05987	0.465534	2.27666	0.0228062
FLJ30064	644975	100.377	-0.367523	0.151145	-2.43158	0.0150329
LOC728095	728095	29.9142	0.646791	0.303212	2.13313	0.0329139
LINC02036	100505920	18.1007	1.27248	0.399686	3.1837	0.00145406
LOC100286925	100286925	22.4245	1.30882	0.48647	2.69044	0.00713579
FBN3	84467	26.7473	-0.763838	0.38173	-2.00099	0.0453933
NUP50-AS1	100506714	71.6681	-0.665569	0.330616	-2.01312	0.0441021
FRG1JP	642236	87.0878	0.511003	0.250474	2.04014	0.041336
DPPA2	151871	23.448	-0.895857	0.427801	-2.0941	0.0362512
KRT27	342574	7.8366	-1.22105	0.421698	-2.89556	0.00378477
FAM99B	100132464	17.8045	0.948102	0.344881	2.74907	0.00597653
CDIPT-AS1	440356	21.0125	0.691443	0.326734	2.11622	0.0343257
RAP2C-AS1	101928578	38.3461	-0.65275	0.291628	-2.2383	0.0252018
LOC284933	284933	23.4167	0.555852	0.275749	2.01579	0.0438222
LOC200772	200772	35.0722	-1.01026	0.470335	-2.14797	0.0317162
LOC100507557	100507557	14.8459	1.11979	0.429642	2.60632	0.00915201
LOC101929988	101929988	31.0289	0.827143	0.357173	2.31581	0.0205688
NTM	50863	43.7864	-0.966108	0.412765	-2.34058	0.0192539
FAM187B	148109	15.2798	0.967798	0.396723	2.43948	0.0147086
LOC101929255	101929255	8.21651	-1.36365	0.544949	-2.50235	0.0123373
TCF24	100129654	8.11868	1.6984	0.485845	3.49576	0.000472718
LOC101928429	101928429	305.995	-0.394309	0.18706	-2.10793	0.0350366
LINC01551	387978	44.6847	0.556592	0.227672	2.44471	0.0144969
NA	643406///149837	42.9	0.687166	0.311271	2.20761	0.0272714
SPACA3	124912	33.2554	-0.497188	0.250179	-1.98733	0.0468862
LIPE-AS1	100996307	5.15727	-1.27051	0.537395	-2.36419	0.0180695
ZNF793	390927	24.3781	0.77887	0.3781	2.05996	0.0394022
NA	102724426///7375	33.6397	-1.10751	0.442093	-2.50516	0.0122395
SYT6	148281	79.6244	0.33176	0.163475	2.02943	0.0424145
PYCARD-AS1	100652740	116.432	0.318934	0.152584	2.09021	0.0365987
NA	102724537	16.0495	-0.825997	0.339009	-2.43651	0.0148299
LOC100507311	100507311	36.6973	0.373373	0.188332	1.98252	0.0474208
NA	692088///26799	574.059	0.627558	0.163716	3.83321	0.000126484
LINC00595	414243	113.086	-0.261691	0.127988	-2.04465	0.0408896
LINC01159	102682016	18.871	0.714473	0.317694	2.24893	0.0245168
